# Supplementary material for: Grandmother effects over the Finnish demographic transition
Source: Evol Hum Sci. 2024 Jan 4;6:e6. doi: 10.1017/ehs.2023.36 (PMC10955376; doi:10.1017/ehs.2023.36)
Supplement: Chapman and Lummaa supplementary material 1 — Chapman and Lummaa supplementary material [file S2513843X23000361sup001.zip]

Archive with 3 entries (3 files):
- Supplementary Information - Fertility Data.csv
- Supplementary Information - Hazard Rate Data.csv
- Supplementary Information - Survival Data.csv
