# Supplementary material for: Grandmother effects over the Finnish demographic transition
Source: Evol Hum Sci. 2024 Jan 4;6:e6. doi: 10.1017/ehs.2023.36 (PMC10955376; doi:10.1017/ehs.2023.36)
Supplement: Chapman and Lummaa supplementary material 1 — Chapman and Lummaa supplementary material [file S2513843X23000361sup001.zip › Supplementary Information - Fertility Data.csv]

birth	age	age2	mumtype	timeperiod	bOrder	living_sibs	mumid	bcohort	birth	age	mumtype	timeperiod	timeLastBir	living_sibs	prevkid	kidBord	mumid	ID
0	16	256	b.both	pre-ind	1	0	H400001	1	1	24	b.both	pre-ind	1	0	FALSE	2	H400001	H400002
0	17	289	b.both	pre-ind	1	0	H400001	1	0	25	b.both	pre-ind	1	0	TRUE	3	H400001	H400002
0	18	324	b.both	pre-ind	1	0	H400001	1	1	26	b.both	pre-ind	2	0	TRUE	3	H400001	H400002
0	19	361	b.both	pre-ind	1	0	H400001	1	1	27	b.both	pre-ind	1	0	TRUE	4	H400001	H400002
0	20	400	b.both	pre-ind	1	0	H400001	1	0	28	b.both	pre-ind	1	0	FALSE	5	H400001	H400002
0	21	441	b.both	pre-ind	1	0	H400001	1	1	29	b.both	pre-ind	2	0	FALSE	5	H400001	H400002
0	22	484	b.both	pre-ind	1	0	H400001	1	0	30	b.both	pre-ind	1	0	FALSE	6	H400001	H400002
1	23	529	b.both	pre-ind	1	0	H400001	1	1	31	b.both	pre-ind	2	0	FALSE	6	H400001	H400002
0	16	256	b.both	pre-ind	14	1	H400001	3	1	32	b.both	pre-ind	1	0	TRUE	7	H400001	H400002
0	17	289	b.both	pre-ind	14	1	H400001	3	0	33	b.both	pre-ind	1	0	TRUE	8	H400001	H400002
0	18	324	b.both	pre-ind	14	1	H400001	3	1	34	b.both	pre-ind	2	1	TRUE	8	H400001	H400002
0	19	361	b.both	pre-ind	14	1	H400001	3	0	35	b.both	pre-ind	1	1	FALSE	9	H400001	H400002
0	20	400	b.both	pre-ind	14	1	H400001	3	0	36	b.both	pre-ind	2	1	FALSE	9	H400001	H400002
1	21	441	b.both	pre-ind	14	2	H400001	3	0	37	b.both	pre-ind	3	1	FALSE	9	H400001	H400002
0	16	256	b.both	pre-ind	16	2	H400001	4	0	38	b.both	pre-ind	4	1	FALSE	9	H400001	H400002
0	17	289	b.both	pre-ind	16	2	H400001	4	1	39	b.both	pre-ind	5	2	FALSE	9	H400001	H400002
0	18	324	b.both	pre-ind	16	2	H400001	4	0	40	b.both	pre-ind	1	2	TRUE	10	H400001	H400002
0	19	361	b.both	pre-ind	16	2	H400001	4	1	41	b.both	pre-ind	2	2	TRUE	10	H400001	H400002
0	20	400	b.both	pre-ind	16	2	H400001	4	0	42	b.both	pre-ind	1	2	TRUE	11	H400001	H400002
0	21	441	b.both	pre-ind	16	2	H400001	4	0	43	b.both	pre-ind	2	2	TRUE	11	H400001	H400002
0	22	484	b.both	pre-ind	16	2	H400001	4	0	44	b.both	pre-ind	3	2	TRUE	11	H400001	H400002
0	23	529	b.both	pre-ind	16	2	H400001	4	1	45	b.both	pre-ind	4	2	TRUE	11	H400001	H400002
0	24	576	b.both	pre-ind	16	2	H400001	4	0	46	b.both	pre-ind	1	2	TRUE	12	H400001	H400002
0	25	625	b.both	pre-ind	16	2	H400001	4	0	47	c.mum	pre-ind	2	2	TRUE	12	H400001	H400002
0	26	676	b.both	pre-ind	16	2	H400001	4	0	48	c.mum	pre-ind	3	2	TRUE	12	H400001	H400002
0	27	729	b.both	pre-ind	16	2	H400001	4	0	49	c.mum	pre-ind	4	2	TRUE	12	H400001	H400002
1	28	784	b.both	pre-ind	16	1	H400001	4	0	50	c.mum	pre-ind	5	2	TRUE	12	H400001	H400002
0	16	256	b.both	pre-ind	7	1	H900743	6	1	22	b.both	pre-ind	1	2	FALSE	2.5	H400001	H400015
0	17	289	b.both	pre-ind	7	1	H900743	6	1	23	b.both	pre-ind	1	2	FALSE	4	H400001	H400015
0	18	324	b.both	pre-ind	7	2	H900743	6	0	24	b.both	pre-ind	1	2	FALSE	5	H400001	H400015
0	19	361	b.both	pre-ind	7	2	H900743	6	1	25	b.both	pre-ind	2	2	FALSE	5	H400001	H400015
0	20	400	b.both	pre-ind	7	2	H900743	6	0	26	b.both	pre-ind	1	2	FALSE	6	H400001	H400015
0	21	441	c.mum	pre-ind	7	2	H900743	6	1	27	b.both	pre-ind	2	2	FALSE	6	H400001	H400015
0	22	484	c.mum	pre-ind	7	2	H900743	6	1	28	b.both	pre-ind	1	2	TRUE	7	H400001	H400015
1	23	529	c.mum	pre-ind	7	2	H900743	6	0	29	b.both	pre-ind	1	2	TRUE	8	H400001	H400015
0	16	256	b.both	pre-ind	8	2	H900743	6	1	30	b.both	pre-ind	2	2	TRUE	8	H400001	H400015
0	17	289	b.both	pre-ind	8	2	H900743	6	0	31	b.both	pre-ind	1	2	FALSE	9	H400001	H400015
0	18	324	b.both	pre-ind	8	2	H900743	6	1	32	b.both	pre-ind	2	2	FALSE	9	H400001	H400015
0	19	361	b.both	pre-ind	8	2	H900743	6	0	33	b.both	pre-ind	1	1	TRUE	10	H400001	H400015
0	20	400	b.both	pre-ind	8	2	H900743	6	1	34	b.both	pre-ind	2	1	TRUE	10	H400001	H400015
0	21	441	b.both	pre-ind	8	2	H900743	6	0	35	b.both	pre-ind	1	1	FALSE	11	H400001	H400015
0	22	484	b.both	pre-ind	8	2	H900743	6	1	36	b.both	pre-ind	2	0	FALSE	11	H400001	H400015
0	23	529	b.both	pre-ind	8	2	H900743	6	0	37	b.both	pre-ind	1	0	FALSE	12	H400001	H400015
1	24	576	b.both	pre-ind	8	2	H900743	6	0	38	d.mil	pre-ind	2	0	FALSE	12	H400001	H400015
0	16	256	a.none	pre-ind	1	0	H900026	5	0	39	d.mil	pre-ind	3	0	FALSE	12	H400001	H400015
0	17	289	a.none	pre-ind	1	0	H900026	5	0	40	d.mil	pre-ind	4	0	FALSE	12	H400001	H400015
0	18	324	a.none	pre-ind	1	0	H900026	5	0	41	a.none	pre-ind	5	0	FALSE	12	H400001	H400015
0	19	361	a.none	pre-ind	1	0	H900026	5	1	42	a.none	pre-ind	6	0	FALSE	12	H400001	H400015
0	20	400	a.none	pre-ind	1	0	H900026	5	0	43	a.none	pre-ind	1	0	FALSE	13	H400001	H400015
0	21	441	a.none	pre-ind	1	0	H900026	5	0	44	a.none	pre-ind	2	0	FALSE	13	H400001	H400015
1	22	484	a.none	pre-ind	1	0	H900026	5	0	45	a.none	pre-ind	3	0	FALSE	13	H400001	H400015
0	16	256	b.both	pre-ind	6	0	H400015	6	0	46	a.none	pre-ind	4	0	FALSE	13	H400001	H400015
0	17	289	b.both	pre-ind	6	0	H400015	6	0	47	a.none	pre-ind	5	0	FALSE	13	H400001	H400015
0	18	324	b.both	pre-ind	6	0	H400015	6	0	48	a.none	pre-ind	6	0	FALSE	13	H400001	H400015
0	19	361	b.both	pre-ind	6	0	H400015	6	0	49	a.none	pre-ind	7	0	FALSE	13	H400001	H400015
0	20	400	b.both	pre-ind	6	0	H400015	6	0	50	a.none	pre-ind	8	0	FALSE	13	H400001	H400015
1	21	441	b.both	pre-ind	6	1	H400015	6	0	29	b.both	pre-ind	1	1	TRUE	2	H400001	H400017
0	16	256	b.both	pre-ind	1	0	H400065	2	1	30	b.both	pre-ind	2	1	TRUE	2	H400001	H400017
0	17	289	b.both	pre-ind	1	0	H400065	2	0	24	c.mum	pre-ind	1	2	TRUE	2	H900743	H400036
0	18	324	b.both	pre-ind	1	0	H400065	2	1	25	c.mum	pre-ind	2	2	TRUE	2	H900743	H400036
0	19	361	b.both	pre-ind	1	1	H400065	2	0	26	c.mum	pre-ind	1	2	TRUE	3	H900743	H400036
0	20	400	b.both	pre-ind	1	1	H400065	2	0	27	c.mum	pre-ind	2	2	TRUE	3	H900743	H400036
0	21	441	b.both	pre-ind	1	1	H400065	2	1	28	c.mum	pre-ind	3	2	TRUE	3	H900743	H400036
0	22	484	c.mum	pre-ind	1	1	H400065	2	0	29	c.mum	pre-ind	1	2	FALSE	4	H900743	H400036
1	23	529	c.mum	pre-ind	1	1	H400065	2	1	30	c.mum	pre-ind	2	2	FALSE	4	H900743	H400036
0	16	256	c.mum	pre-ind	2.5	1	H400065	3	0	31	c.mum	pre-ind	1	2	TRUE	5	H900743	H400036
0	17	289	c.mum	pre-ind	2.5	1	H400065	3	1	32	c.mum	pre-ind	2	2	TRUE	5	H900743	H400036
0	18	324	c.mum	pre-ind	2.5	1	H400065	3	0	33	c.mum	pre-ind	1	2	TRUE	6	H900743	H400036
0	19	361	c.mum	pre-ind	2.5	1	H400065	3	0	34	c.mum	pre-ind	2	2	TRUE	6	H900743	H400036
0	20	400	c.mum	pre-ind	2.5	1	H400065	3	0	35	a.none	pre-ind	3	2	TRUE	6	H900743	H400036
0	21	441	c.mum	pre-ind	2.5	1	H400065	3	0	36	a.none	pre-ind	4	2	TRUE	6	H900743	H400036
0	22	484	c.mum	pre-ind	2.5	1	H400065	3	0	37	a.none	pre-ind	5	2	TRUE	6	H900743	H400036
0	23	529	c.mum	pre-ind	2.5	0	H400065	3	0	38	a.none	pre-ind	6	2	TRUE	6	H900743	H400036
0	24	576	c.mum	pre-ind	2.5	0	H400065	3	0	39	a.none	pre-ind	7	2	TRUE	6	H900743	H400036
0	25	625	c.mum	pre-ind	2.5	0	H400065	3	0	40	a.none	pre-ind	8	2	TRUE	6	H900743	H400036
0	26	676	c.mum	pre-ind	2.5	0	H400065	3	0	41	a.none	pre-ind	9	2	TRUE	6	H900743	H400036
0	27	729	c.mum	pre-ind	2.5	0	H400065	3	1	42	a.none	pre-ind	10	2	TRUE	6	H900743	H400036
1	28	784	c.mum	pre-ind	2.5	0	H400065	3	0	43	a.none	pre-ind	1	2	TRUE	7	H900743	H400036
0	16	256	b.both	pre-ind	4	0	H400069	1	0	44	a.none	pre-ind	2	1	TRUE	7	H900743	H400036
0	17	289	b.both	pre-ind	4	0	H400069	1	0	45	a.none	pre-ind	3	1	TRUE	7	H900743	H400036
0	18	324	b.both	pre-ind	4	0	H400069	1	0	46	a.none	pre-ind	4	1	TRUE	7	H900743	H400036
0	19	361	b.both	pre-ind	4	1	H400069	1	0	47	a.none	pre-ind	5	1	TRUE	7	H900743	H400036
1	20	400	b.both	pre-ind	4	2	H400069	1	0	48	a.none	pre-ind	6	1	TRUE	7	H900743	H400036
0	16	256	b.both	pre-ind	5	1	H400069	1	0	49	a.none	pre-ind	7	1	TRUE	7	H900743	H400036
0	17	289	b.both	pre-ind	5	2	H400069	1	0	50	a.none	pre-ind	8	1	TRUE	7	H900743	H400036
0	18	324	b.both	pre-ind	5	2	H400069	1	0	25	b.both	pre-ind	1	2	TRUE	2	H900743	H400037
0	19	361	b.both	pre-ind	5	2	H400069	1	1	26	b.both	pre-ind	2	2	TRUE	2	H900743	H400037
1	20	400	b.both	pre-ind	5	3	H400069	1	0	27	b.both	pre-ind	1	2	TRUE	3	H900743	H400037
0	16	256	b.both	pre-ind	6	2	H400069	2	1	28	b.both	pre-ind	2	2	TRUE	3	H900743	H400037
0	17	289	b.both	pre-ind	6	2	H400069	2	0	29	b.both	pre-ind	1	2	TRUE	4	H900743	H400037
0	18	324	b.both	pre-ind	6	2	H400069	2	1	30	b.both	pre-ind	2	2	TRUE	4	H900743	H400037
0	19	361	b.both	pre-ind	6	3	H400069	2	0	31	b.both	pre-ind	1	2	TRUE	5	H900743	H400037
0	20	400	b.both	pre-ind	6	3	H400069	2	0	32	b.both	pre-ind	2	2	TRUE	5	H900743	H400037
0	21	441	b.both	pre-ind	6	3	H400069	2	0	33	d.mil	pre-ind	3	2	TRUE	5	H900743	H400037
0	22	484	b.both	pre-ind	6	3	H400069	2	0	34	d.mil	pre-ind	4	2	TRUE	5	H900743	H400037
0	23	529	b.both	pre-ind	6	3	H400069	2	0	35	d.mil	pre-ind	5	2	TRUE	5	H900743	H400037
0	24	576	b.both	pre-ind	6	3	H400069	2	0	36	d.mil	pre-ind	6	2	TRUE	5	H900743	H400037
1	25	625	b.both	pre-ind	6	3	H400069	2	1	37	d.mil	pre-ind	7	2	TRUE	5	H900743	H400037
0	16	256	b.both	pre-ind	8	3	H400069	2	0	38	a.none	pre-ind	1	2	TRUE	6	H900743	H400037
0	17	289	b.both	pre-ind	8	3	H400069	2	0	39	a.none	pre-ind	2	2	TRUE	6	H900743	H400037
0	18	324	b.both	pre-ind	8	3	H400069	2	0	40	a.none	pre-ind	3	2	TRUE	6	H900743	H400037
0	19	361	b.both	pre-ind	8	3	H400069	2	1	41	a.none	pre-ind	4	2	TRUE	6	H900743	H400037
0	20	400	b.both	pre-ind	8	3	H400069	2	0	42	a.none	pre-ind	1	1	TRUE	7	H900743	H400037
0	21	441	b.both	pre-ind	8	3	H400069	2	0	43	a.none	pre-ind	2	1	TRUE	7	H900743	H400037
0	22	484	b.both	pre-ind	8	3	H400069	2	0	44	a.none	pre-ind	3	1	TRUE	7	H900743	H400037
0	23	529	b.both	pre-ind	8	3	H400069	2	0	45	a.none	pre-ind	4	1	FALSE	7	H900743	H400037
0	24	576	b.both	pre-ind	8	3	H400069	2	0	46	a.none	pre-ind	5	1	FALSE	7	H900743	H400037
0	25	625	b.both	pre-ind	8	3	H400069	2	0	47	a.none	pre-ind	6	1	FALSE	7	H900743	H400037
1	26	676	b.both	pre-ind	8	3	H400069	2	0	48	a.none	pre-ind	7	1	FALSE	7	H900743	H400037
0	16	256	b.both	pre-ind	9	0	H400073	6	0	49	a.none	pre-ind	8	0	FALSE	7	H900743	H400037
0	17	289	b.both	pre-ind	9	0	H400073	6	0	50	a.none	pre-ind	9	0	FALSE	7	H900743	H400037
0	18	324	b.both	pre-ind	9	0	H400073	6	0	23	a.none	pre-ind	1	0	TRUE	2	H900026	H400040
0	19	361	b.both	pre-ind	9	0	H400073	6	0	24	a.none	pre-ind	2	0	TRUE	2	H900026	H400040
0	20	400	b.both	pre-ind	9	0	H400073	6	1	25	a.none	pre-ind	3	0	TRUE	2	H900026	H400040
0	21	441	b.both	pre-ind	9	0	H400073	6	1	26	a.none	pre-ind	1	0	TRUE	3	H900026	H400040
0	22	484	b.both	pre-ind	9	0	H400073	6	0	27	a.none	pre-ind	1	0	TRUE	4	H900026	H400040
0	23	529	b.both	pre-ind	9	0	H400073	6	1	28	a.none	pre-ind	2	1	TRUE	4	H900026	H400040
0	24	576	b.both	pre-ind	9	0	H400073	6	0	29	a.none	pre-ind	1	1	TRUE	5	H900026	H400040
0	25	625	b.both	pre-ind	9	0	H400073	6	0	30	a.none	pre-ind	2	1	TRUE	5	H900026	H400040
0	26	676	b.both	pre-ind	9	0	H400073	6	1	31	a.none	pre-ind	3	1	TRUE	5	H900026	H400040
0	27	729	b.both	pre-ind	9	0	H400073	6	0	32	a.none	pre-ind	1	1	TRUE	6	H900026	H400040
0	28	784	b.both	pre-ind	9	0	H400073	6	1	33	a.none	pre-ind	2	1	TRUE	6	H900026	H400040
0	29	841	b.both	pre-ind	9	0	H400073	6	0	34	a.none	pre-ind	1	1	FALSE	7	H900026	H400040
0	16	256	c.mum	pre-ind	3	0	H400145	2	1	35	a.none	pre-ind	2	1	FALSE	7	H900026	H400040
0	17	289	c.mum	pre-ind	3	0	H400145	2	0	36	a.none	pre-ind	1	1	TRUE	8	H900026	H400040
0	18	324	c.mum	pre-ind	3	0	H400145	2	0	37	a.none	pre-ind	2	1	TRUE	8	H900026	H400040
0	19	361	c.mum	pre-ind	3	0	H400145	2	1	38	a.none	pre-ind	3	1	TRUE	8	H900026	H400040
0	20	400	c.mum	pre-ind	3	0	H400145	2	0	39	a.none	pre-ind	1	1	TRUE	9	H900026	H400040
0	21	441	c.mum	pre-ind	3	0	H400145	2	0	40	a.none	pre-ind	2	1	TRUE	9	H900026	H400040
1	22	484	c.mum	pre-ind	3	0	H400145	2	0	41	a.none	pre-ind	3	1	TRUE	9	H900026	H400040
0	16	256	b.both	pre-ind	7	1	H400145	4	0	42	a.none	pre-ind	4	1	TRUE	9	H900026	H400040
0	17	289	b.both	pre-ind	7	1	H400145	4	0	43	a.none	pre-ind	5	1	TRUE	9	H900026	H400040
0	18	324	b.both	pre-ind	7	1	H400145	4	0	44	a.none	pre-ind	6	1	TRUE	9	H900026	H400040
0	19	361	b.both	pre-ind	7	1	H400145	4	0	45	a.none	pre-ind	7	1	TRUE	9	H900026	H400040
0	20	400	b.both	pre-ind	7	1	H400145	4	0	46	a.none	pre-ind	8	1	TRUE	9	H900026	H400040
0	21	441	b.both	pre-ind	7	1	H400145	4	0	47	a.none	pre-ind	9	1	TRUE	9	H900026	H400040
0	22	484	b.both	pre-ind	7	2	H400145	4	0	48	a.none	pre-ind	10	1	TRUE	9	H900026	H400040
0	23	529	b.both	pre-ind	7	2	H400145	4	0	49	a.none	pre-ind	10	1	TRUE	9	H900026	H400040
0	24	576	d.mil	pre-ind	7	2	H400145	4	0	50	a.none	pre-ind	10	1	TRUE	9	H900026	H400040
0	25	625	d.mil	pre-ind	7	2	H400145	4	1	22	b.both	pre-ind	1	1	FALSE	2	H400015	H400056
0	26	676	d.mil	pre-ind	7	2	H400145	4	0	23	b.both	pre-ind	1	1	FALSE	3	H400015	H400056
0	27	729	d.mil	pre-ind	7	2	H400145	4	0	24	b.both	pre-ind	2	1	FALSE	3	H400015	H400056
0	28	784	d.mil	pre-ind	7	2	H400145	4	1	25	b.both	pre-ind	3	1	FALSE	3	H400015	H400056
0	29	841	d.mil	pre-ind	7	2	H400145	4	0	26	b.both	pre-ind	1	1	TRUE	4	H400015	H400056
0	30	900	d.mil	pre-ind	7	2	H400145	4	0	27	b.both	pre-ind	2	1	TRUE	4	H400015	H400056
0	31	961	d.mil	pre-ind	7	2	H400145	4	1	28	b.both	pre-ind	3	1	TRUE	4	H400015	H400056
1	32	1024	d.mil	pre-ind	7	2	H400145	4	0	29	b.both	pre-ind	1	1	TRUE	5	H400015	H400056
0	16	256	b.both	pre-ind	9	2	H400145	4	1	30	b.both	pre-ind	2	1	TRUE	5	H400015	H400056
0	17	289	b.both	pre-ind	9	2	H400145	4	1	31	b.both	pre-ind	1	1	FALSE	6	H400015	H400056
0	18	324	d.mil	pre-ind	9	2	H400145	4	0	32	b.both	pre-ind	1	1	TRUE	7	H400015	H400056
0	19	361	d.mil	pre-ind	9	2	H400145	4	0	33	c.mum	pre-ind	2	1	TRUE	7	H400015	H400056
0	20	400	d.mil	pre-ind	9	2	H400145	4	1	34	c.mum	pre-ind	3	1	TRUE	7	H400015	H400056
0	21	441	d.mil	pre-ind	9	2	H400145	4	0	35	c.mum	pre-ind	1	1	TRUE	8	H400015	H400056
1	22	484	d.mil	pre-ind	9	2	H400145	4	0	36	c.mum	pre-ind	2	1	TRUE	8	H400015	H400056
0	16	256	b.both	pre-ind	1	0	H400040	7	0	37	c.mum	pre-ind	3	1	TRUE	8	H400015	H400056
0	17	289	b.both	pre-ind	1	0	H400040	7	0	38	c.mum	pre-ind	4	1	TRUE	8	H400015	H400056
0	18	324	b.both	pre-ind	1	0	H400040	7	1	39	c.mum	pre-ind	5	1	TRUE	8	H400015	H400056
0	19	361	c.mum	pre-ind	1	0	H400040	7	0	40	c.mum	pre-ind	1	1	TRUE	9	H400015	H400056
0	20	400	c.mum	pre-ind	1	1	H400040	7	0	24	c.mum	pre-ind	1	1	TRUE	2	H400065	H400066
1	21	441	c.mum	pre-ind	1	1	H400040	7	0	25	c.mum	pre-ind	2	1	TRUE	2	H400065	H400066
0	16	256	c.mum	pre-ind	4	0	H400241	7	0	29	c.mum	pre-ind	1	0	TRUE	2	H400065	H400067
0	17	289	c.mum	pre-ind	4	0	H400241	7	0	30	c.mum	pre-ind	2	0	TRUE	2	H400065	H400067
0	18	324	c.mum	pre-ind	4	0	H400241	7	1	31	c.mum	pre-ind	3	0	TRUE	2	H400065	H400067
0	19	361	c.mum	pre-ind	4	0	H400241	7	0	32	a.none	pre-ind	1	0	TRUE	3	H400065	H400067
0	20	400	c.mum	pre-ind	4	0	H400241	7	0	33	a.none	pre-ind	2	0	TRUE	3	H400065	H400067
1	21	441	c.mum	pre-ind	4	0	H400241	7	1	34	a.none	pre-ind	3	0	TRUE	3	H400065	H400067
0	16	256	b.both	pre-ind	6	1	H400241	10	0	35	a.none	pre-ind	1	0	TRUE	4	H400065	H400067
0	17	289	b.both	pre-ind	6	1	H400241	10	0	36	a.none	pre-ind	2	0	TRUE	4	H400065	H400067
0	18	324	b.both	pre-ind	6	1	H400241	10	0	37	a.none	pre-ind	3	0	TRUE	4	H400065	H400067
0	19	361	b.both	pre-ind	6	1	H400241	10	1	38	a.none	pre-ind	4	0	TRUE	4	H400065	H400067
0	20	400	b.both	pre-ind	6	1	H400241	10	0	39	a.none	pre-ind	1	0	TRUE	5	H400065	H400067
0	21	441	b.both	pre-ind	6	1	H400241	10	0	40	a.none	pre-ind	2	0	TRUE	5	H400065	H400067
0	22	484	b.both	pre-ind	6	1	H400241	10	0	41	a.none	pre-ind	3	0	TRUE	5	H400065	H400067
0	23	529	b.both	pre-ind	6	1	H400241	10	0	42	a.none	pre-ind	4	0	TRUE	5	H400065	H400067
0	24	576	b.both	pre-ind	6	1	H400241	10	0	43	a.none	pre-ind	5	0	TRUE	5	H400065	H400067
0	25	625	b.both	pre-ind	6	1	H400241	10	0	44	a.none	pre-ind	6	0	TRUE	5	H400065	H400067
0	26	676	b.both	pre-ind	6	1	H400241	10	0	45	a.none	pre-ind	7	0	TRUE	5	H400065	H400067
0	27	729	b.both	pre-ind	6	1	H400241	10	0	46	a.none	pre-ind	8	0	TRUE	5	H400065	H400067
0	28	784	b.both	pre-ind	6	1	H400241	10	0	47	a.none	pre-ind	9	0	TRUE	5	H400065	H400067
0	29	841	b.both	pre-ind	6	1	H400241	10	0	48	a.none	pre-ind	10	0	TRUE	5	H400065	H400067
0	30	900	b.both	pre-ind	6	1	H400241	10	0	49	a.none	pre-ind	10	0	TRUE	5	H400065	H400067
0	31	961	b.both	pre-ind	6	1	H400241	10	0	50	a.none	pre-ind	10	0	TRUE	5	H400065	H400067
0	32	1024	b.both	pre-ind	6	1	H400241	10	0	21	b.both	pre-ind	1	2	TRUE	2	H400069	H400073
0	33	1089	b.both	pre-ind	6	1	H400241	10	1	22	b.both	pre-ind	2	2	TRUE	2	H400069	H400073
0	34	1156	b.both	pre-ind	6	1	H400241	10	1	23	c.mum	pre-ind	1	3	FALSE	3	H400069	H400073
0	35	1225	b.both	pre-ind	6	1	H400241	10	0	24	c.mum	pre-ind	1	3	FALSE	4	H400069	H400073
0	36	1296	b.both	pre-ind	6	1	H400241	10	0	25	c.mum	pre-ind	2	3	FALSE	4	H400069	H400073
0	37	1369	b.both	pre-ind	6	1	H400241	10	1	26	c.mum	pre-ind	3	3	FALSE	4	H400069	H400073
0	38	1444	b.both	pre-ind	6	1	H400241	10	0	27	c.mum	pre-ind	1	3	FALSE	5	H400069	H400073
1	39	1521	c.mum	pre-ind	6	1	H400241	10	0	28	c.mum	pre-ind	2	3	FALSE	5	H400069	H400073
0	16	256	b.both	pre-ind	4	0	H400289	4	1	29	c.mum	pre-ind	3	3	FALSE	5	H400069	H400073
0	17	289	c.mum	pre-ind	4	0	H400289	4	0	30	c.mum	pre-ind	1	3	TRUE	6	H400069	H400073
0	18	324	c.mum	pre-ind	4	0	H400289	4	1	31	c.mum	pre-ind	2	3	TRUE	6	H400069	H400073
0	19	361	c.mum	pre-ind	4	0	H400289	4	0	32	c.mum	pre-ind	1	3	FALSE	7	H400069	H400073
0	20	400	c.mum	pre-ind	4	0	H400289	4	0	33	c.mum	pre-ind	2	3	FALSE	7	H400069	H400073
0	21	441	c.mum	pre-ind	4	0	H400289	4	1	34	c.mum	pre-ind	3	4	FALSE	7	H400069	H400073
1	22	484	c.mum	pre-ind	4	0	H400289	4	0	35	c.mum	pre-ind	1	4	TRUE	8	H400069	H400073
0	16	256	b.both	pre-ind	5	0	H400314	4	0	36	c.mum	pre-ind	2	4	TRUE	8	H400069	H400073
0	17	289	b.both	pre-ind	5	0	H400314	4	1	37	c.mum	pre-ind	3	4	TRUE	8	H400069	H400073
0	18	324	b.both	pre-ind	5	0	H400314	4	0	38	c.mum	pre-ind	1	4	FALSE	9	H400069	H400073
0	19	361	b.both	pre-ind	5	0	H400314	4	1	39	c.mum	pre-ind	2	4	FALSE	9	H400069	H400073
0	20	400	b.both	pre-ind	5	1	H400314	4	0	40	c.mum	pre-ind	1	4	FALSE	10	H400069	H400073
0	21	441	b.both	pre-ind	5	1	H400314	4	0	41	c.mum	pre-ind	2	3	FALSE	10	H400069	H400073
0	22	484	b.both	pre-ind	5	1	H400314	4	0	42	c.mum	pre-ind	3	2	FALSE	10	H400069	H400073
1	23	529	b.both	pre-ind	5	1	H400314	4	1	43	c.mum	pre-ind	4	2	FALSE	10	H400069	H400073
0	16	256	b.both	pre-ind	6	1	H400314	4	1	44	c.mum	pre-ind	1	2	FALSE	11	H400069	H400073
0	17	289	b.both	pre-ind	6	1	H400314	4	0	45	c.mum	pre-ind	1	2	TRUE	12	H400069	H400073
0	18	324	b.both	pre-ind	6	1	H400314	4	0	46	c.mum	pre-ind	2	2	TRUE	12	H400069	H400073
0	19	361	b.both	pre-ind	6	1	H400314	4	0	47	a.none	pre-ind	3	2	TRUE	12	H400069	H400073
0	20	400	b.both	pre-ind	6	1	H400314	4	0	48	a.none	pre-ind	4	2	TRUE	12	H400069	H400073
0	21	441	b.both	pre-ind	6	1	H400314	4	0	49	a.none	pre-ind	5	2	TRUE	12	H400069	H400073
1	22	484	b.both	pre-ind	6	1	H400314	4	0	50	a.none	pre-ind	6	2	TRUE	12	H400069	H400073
0	16	256	b.both	pre-ind	3	1	H400320	7	0	21	b.both	pre-ind	1	3	FALSE	2	H400069	H400074
0	17	289	b.both	pre-ind	3	1	H400320	7	1	22	b.both	pre-ind	2	3	FALSE	2	H400069	H400074
0	18	324	b.both	pre-ind	3	1	H400320	7	0	23	b.both	pre-ind	1	3	TRUE	3	H400069	H400074
0	19	361	b.both	pre-ind	3	1	H400320	7	0	24	c.mum	pre-ind	2	3	TRUE	3	H400069	H400074
0	20	400	b.both	pre-ind	3	1	H400320	7	1	25	c.mum	pre-ind	3	3	TRUE	3	H400069	H400074
0	21	441	b.both	pre-ind	3	1	H400320	7	1	26	c.mum	pre-ind	1	3	TRUE	4	H400069	H400074
0	22	484	b.both	pre-ind	3	1	H400320	7	0	27	c.mum	pre-ind	1	3	TRUE	5	H400069	H400074
1	23	529	b.both	pre-ind	3	1	H400320	7	0	28	c.mum	pre-ind	2	3	TRUE	5	H400069	H400074
0	16	256	b.both	pre-ind	7	3	H400320	8	0	29	c.mum	pre-ind	3	3	TRUE	5	H400069	H400074
0	17	289	b.both	pre-ind	7	3	H400320	8	1	30	c.mum	pre-ind	4	3	TRUE	5	H400069	H400074
0	18	324	b.both	pre-ind	7	3	H400320	8	0	31	c.mum	pre-ind	1	4	TRUE	6	H400069	H400074
0	19	361	b.both	pre-ind	7	3	H400320	8	0	32	c.mum	pre-ind	2	4	TRUE	6	H400069	H400074
0	20	400	b.both	pre-ind	7	3	H400320	8	1	33	c.mum	pre-ind	3	4	TRUE	6	H400069	H400074
0	21	441	b.both	pre-ind	7	3	H400320	8	0	34	c.mum	pre-ind	1	4	TRUE	7	H400069	H400074
0	22	484	b.both	pre-ind	7	3	H400320	8	0	35	c.mum	pre-ind	2	4	TRUE	7	H400069	H400074
0	23	529	b.both	pre-ind	7	3	H400320	8	1	36	c.mum	pre-ind	3	4	TRUE	7	H400069	H400074
0	24	576	b.both	pre-ind	7	4	H400320	8	0	37	c.mum	pre-ind	1	4	TRUE	8	H400069	H400074
1	25	625	b.both	pre-ind	7	4	H400320	8	0	38	c.mum	pre-ind	2	3	TRUE	8	H400069	H400074
0	16	256	d.mil	pre-ind	4	0	H400348	4	1	39	c.mum	pre-ind	3	2	TRUE	8	H400069	H400074
0	17	289	d.mil	pre-ind	4	0	H400348	4	0	40	c.mum	pre-ind	1	2	TRUE	9	H400069	H400074
0	18	324	d.mil	pre-ind	4	0	H400348	4	0	41	c.mum	pre-ind	2	2	TRUE	9	H400069	H400074
0	19	361	d.mil	pre-ind	4	0	H400348	4	1	42	c.mum	pre-ind	3	2	TRUE	9	H400069	H400074
0	20	400	d.mil	pre-ind	4	0	H400348	4	0	43	c.mum	pre-ind	1	2	TRUE	10	H400069	H400074
0	21	441	d.mil	pre-ind	4	0	H400348	4	0	44	a.none	pre-ind	2	2	TRUE	10	H400069	H400074
0	22	484	d.mil	pre-ind	4	0	H400348	4	0	45	a.none	pre-ind	3	2	TRUE	10	H400069	H400074
0	23	529	d.mil	pre-ind	4	0	H400348	4	0	46	a.none	pre-ind	4	2	FALSE	10	H400069	H400074
0	24	576	d.mil	pre-ind	4	0	H400348	4	0	47	a.none	pre-ind	5	2	FALSE	10	H400069	H400074
0	25	625	d.mil	pre-ind	4	0	H400348	4	0	48	a.none	pre-ind	6	1	FALSE	10	H400069	H400074
0	26	676	d.mil	pre-ind	4	0	H400348	4	0	49	a.none	pre-ind	7	1	FALSE	10	H400069	H400074
1	27	729	d.mil	pre-ind	4	0	H400348	4	0	50	a.none	pre-ind	8	1	FALSE	10	H400069	H400074
0	16	256	b.both	pre-ind	4	1	H400370	3	0	26	b.both	pre-ind	1	3	FALSE	2	H400069	H400075
0	17	289	b.both	pre-ind	4	1	H400370	3	1	27	b.both	pre-ind	2	3	FALSE	2	H400069	H400075
0	18	324	b.both	pre-ind	4	1	H400370	3	0	28	b.both	pre-ind	1	3	TRUE	3	H400069	H400075
0	19	361	b.both	pre-ind	4	1	H400370	3	1	29	b.both	pre-ind	2	3	TRUE	3	H400069	H400075
0	20	400	b.both	pre-ind	4	1	H400370	3	0	30	b.both	pre-ind	1	4	FALSE	4	H400069	H400075
0	21	441	b.both	pre-ind	4	1	H400370	3	1	31	b.both	pre-ind	2	4	FALSE	4	H400069	H400075
0	22	484	b.both	pre-ind	4	0	H400370	3	0	32	b.both	pre-ind	1	4	TRUE	5	H400069	H400075
0	23	529	b.both	pre-ind	4	0	H400370	3	1	33	b.both	pre-ind	2	4	TRUE	5	H400069	H400075
1	24	576	b.both	pre-ind	4	0	H400370	3	0	34	b.both	pre-ind	1	4	TRUE	6	H400069	H400075
0	16	256	c.mum	pre-ind	4	1	H400374	6	0	35	b.both	pre-ind	2	4	TRUE	6	H400069	H400075
0	17	289	c.mum	pre-ind	4	1	H400374	6	1	36	b.both	pre-ind	3	4	TRUE	6	H400069	H400075
0	18	324	c.mum	pre-ind	4	1	H400374	6	0	27	b.both	pre-ind	1	4	TRUE	2	H400069	H400077
0	19	361	c.mum	pre-ind	4	1	H400374	6	1	28	b.both	pre-ind	2	4	TRUE	2	H400069	H400077
0	20	400	a.none	pre-ind	4	1	H400374	6	0	29	b.both	pre-ind	1	4	FALSE	3	H400069	H400077
0	21	441	a.none	pre-ind	4	1	H400374	6	0	30	b.both	pre-ind	2	4	FALSE	3	H400069	H400077
0	22	484	a.none	pre-ind	4	1	H400374	6	1	31	b.both	pre-ind	3	4	FALSE	3	H400069	H400077
0	23	529	a.none	pre-ind	4	1	H400374	6	1	32	b.both	pre-ind	1	4	TRUE	4	H400069	H400077
0	24	576	a.none	pre-ind	4	1	H400374	6	1	33	b.both	pre-ind	1	4	FALSE	5	H400069	H400077
0	25	625	a.none	pre-ind	4	1	H400374	6	0	34	b.both	pre-ind	1	3	FALSE	6	H400069	H400077
1	26	676	a.none	pre-ind	4	1	H400374	6	1	35	b.both	pre-ind	2	2	FALSE	6	H400069	H400077
0	16	256	b.both	pre-ind	7	0	H900271	8	0	36	b.both	pre-ind	1	2	TRUE	7	H400069	H400077
0	17	289	b.both	pre-ind	7	0	H900271	8	0	37	b.both	pre-ind	2	2	TRUE	7	H400069	H400077
0	18	324	b.both	pre-ind	7	0	H900271	8	1	38	b.both	pre-ind	3	2	TRUE	7	H400069	H400077
0	19	361	b.both	pre-ind	7	0	H900271	8	0	39	b.both	pre-ind	1	2	TRUE	8	H400069	H400077
0	20	400	b.both	pre-ind	7	0	H900271	8	0	40	d.mil	pre-ind	2	2	TRUE	8	H400069	H400077
0	21	441	b.both	pre-ind	7	0	H900271	8	1	41	d.mil	pre-ind	3	2	TRUE	8	H400069	H400077
0	22	484	b.both	pre-ind	7	0	H900271	8	0	42	d.mil	pre-ind	1	2	TRUE	9	H400069	H400077
0	23	529	b.both	pre-ind	7	0	H900271	8	0	43	d.mil	pre-ind	2	2	TRUE	9	H400069	H400077
0	24	576	b.both	pre-ind	7	0	H900271	8	1	44	d.mil	pre-ind	3	1	TRUE	9	H400069	H400077
0	25	625	b.both	pre-ind	7	0	H900271	8	0	45	d.mil	pre-ind	1	1	FALSE	10	H400069	H400077
0	26	676	b.both	pre-ind	7	0	H900271	8	0	46	d.mil	pre-ind	2	1	FALSE	10	H400069	H400077
0	27	729	b.both	pre-ind	7	0	H900271	8	0	47	d.mil	pre-ind	3	0	FALSE	10	H400069	H400077
0	28	784	b.both	pre-ind	7	0	H900271	8	0	48	d.mil	pre-ind	4	0	FALSE	10	H400069	H400077
0	29	841	b.both	pre-ind	7	0	H900271	8	0	49	d.mil	pre-ind	5	0	FALSE	10	H400069	H400077
1	30	900	b.both	pre-ind	7	0	H900271	8	0	50	d.mil	pre-ind	6	0	FALSE	10	H400069	H400077
0	16	256	b.both	pre-ind	2	0	H400438	3	0	23	c.mum	pre-ind	1	0	FALSE	2	H400145	H400148
0	17	289	b.both	pre-ind	2	0	H400438	3	0	24	c.mum	pre-ind	2	1	FALSE	2	H400145	H400148
0	18	324	b.both	pre-ind	2	0	H400438	3	0	25	c.mum	pre-ind	3	1	FALSE	2	H400145	H400148
0	19	361	b.both	pre-ind	2	0	H400438	3	0	26	c.mum	pre-ind	4	1	FALSE	2	H400145	H400148
0	20	400	b.both	pre-ind	2	0	H400438	3	0	27	c.mum	pre-ind	5	1	FALSE	2	H400145	H400148
0	21	441	b.both	pre-ind	2	0	H400438	3	0	28	c.mum	pre-ind	6	1	FALSE	2	H400145	H400148
0	22	484	b.both	pre-ind	2	0	H400438	3	1	29	c.mum	pre-ind	7	1	FALSE	2	H400145	H400148
0	23	529	b.both	pre-ind	2	0	H400438	3	0	30	c.mum	pre-ind	1	2	FALSE	3	H400145	H400148
1	24	576	b.both	pre-ind	2	0	H400438	3	0	31	c.mum	pre-ind	2	2	FALSE	3	H400145	H400148
0	16	256	a.none	pre-ind	3	0	H900065	6	0	32	a.none	pre-ind	3	2	FALSE	3	H400145	H400148
0	17	289	a.none	pre-ind	3	0	H900065	6	0	33	a.none	pre-ind	4	2	FALSE	3	H400145	H400148
0	18	324	a.none	pre-ind	3	0	H900065	6	0	34	a.none	pre-ind	5	2	FALSE	3	H400145	H400148
0	19	361	a.none	pre-ind	3	0	H900065	6	0	35	a.none	pre-ind	6	2	FALSE	3	H400145	H400148
0	20	400	a.none	pre-ind	3	0	H900065	6	0	36	a.none	pre-ind	7	2	FALSE	3	H400145	H400148
0	21	441	a.none	pre-ind	3	0	H900065	6	0	37	a.none	pre-ind	8	2	FALSE	3	H400145	H400148
1	22	484	a.none	pre-ind	3	1	H900065	6	1	38	a.none	pre-ind	9	2	FALSE	3	H400145	H400148
0	16	256	a.none	pre-ind	5	1	H900065	8	0	39	a.none	pre-ind	1	2	FALSE	4	H400145	H400148
0	17	289	a.none	pre-ind	5	1	H900065	8	0	40	a.none	pre-ind	2	2	FALSE	4	H400145	H400148
0	18	324	a.none	pre-ind	5	2	H900065	8	0	41	a.none	pre-ind	3	2	FALSE	4	H400145	H400148
0	19	361	a.none	pre-ind	5	2	H900065	8	0	42	a.none	pre-ind	4	2	FALSE	4	H400145	H400148
0	20	400	a.none	pre-ind	5	2	H900065	8	0	43	a.none	pre-ind	5	2	FALSE	4	H400145	H400148
0	21	441	a.none	pre-ind	5	2	H900065	8	0	44	a.none	pre-ind	6	2	FALSE	4	H400145	H400148
0	22	484	a.none	pre-ind	5	2	H900065	8	0	45	a.none	pre-ind	7	2	FALSE	4	H400145	H400148
0	23	529	a.none	pre-ind	5	2	H900065	8	0	46	a.none	pre-ind	8	2	FALSE	4	H400145	H400148
0	24	576	a.none	pre-ind	5	2	H900065	8	0	47	a.none	pre-ind	9	2	FALSE	4	H400145	H400148
0	25	625	a.none	pre-ind	5	2	H900065	8	0	48	a.none	pre-ind	10	2	FALSE	4	H400145	H400148
0	26	676	a.none	pre-ind	5	2	H900065	8	0	49	a.none	pre-ind	10	2	FALSE	4	H400145	H400148
0	27	729	a.none	pre-ind	5	2	H900065	8	0	50	a.none	pre-ind	10	2	FALSE	4	H400145	H400148
0	28	784	a.none	pre-ind	5	2	H900065	8	0	33	d.mil	pre-ind	1	2	TRUE	2	H400145	H400152
0	29	841	a.none	pre-ind	5	2	H900065	8	1	34	d.mil	pre-ind	2	2	TRUE	2	H400145	H400152
0	30	900	a.none	pre-ind	5	2	H900065	8	0	35	d.mil	pre-ind	1	2	FALSE	3	H400145	H400152
0	31	961	a.none	pre-ind	5	2	H900065	8	0	36	d.mil	pre-ind	2	2	FALSE	3	H400145	H400152
0	32	1024	a.none	pre-ind	5	2	H900065	8	0	37	d.mil	pre-ind	3	2	FALSE	3	H400145	H400152
0	33	1089	a.none	pre-ind	5	2	H900065	8	0	38	d.mil	pre-ind	4	2	FALSE	3	H400145	H400152
1	34	1156	a.none	pre-ind	5	2	H900065	8	0	39	d.mil	pre-ind	5	2	FALSE	3	H400145	H400152
0	16	256	b.both	pre-ind	1	0	H400537	4	0	40	d.mil	pre-ind	6	2	FALSE	3	H400145	H400152
0	17	289	b.both	pre-ind	1	0	H400537	4	0	41	d.mil	pre-ind	7	2	FALSE	3	H400145	H400152
0	18	324	b.both	pre-ind	1	0	H400537	4	0	42	d.mil	pre-ind	8	2	FALSE	3	H400145	H400152
0	19	361	b.both	pre-ind	1	0	H400537	4	0	43	d.mil	pre-ind	9	1	FALSE	3	H400145	H400152
0	20	400	b.both	pre-ind	1	1	H400537	4	0	44	d.mil	pre-ind	10	1	FALSE	3	H400145	H400152
0	21	441	b.both	pre-ind	1	1	H400537	4	0	45	d.mil	pre-ind	10	1	FALSE	3	H400145	H400152
0	22	484	b.both	pre-ind	1	2	H400537	4	0	46	d.mil	pre-ind	10	1	FALSE	3	H400145	H400152
0	23	529	b.both	pre-ind	1	2	H400537	4	0	47	d.mil	pre-ind	10	1	FALSE	3	H400145	H400152
0	24	576	b.both	pre-ind	1	2	H400537	4	0	48	d.mil	pre-ind	10	1	FALSE	3	H400145	H400152
0	25	625	b.both	pre-ind	1	2	H400537	4	0	23	d.mil	pre-ind	1	2	TRUE	2	H400145	H400154
0	26	676	b.both	pre-ind	1	2	H400537	4	1	24	d.mil	pre-ind	2	2	TRUE	2	H400145	H400154
1	27	729	b.both	pre-ind	1	2	H400537	4	0	25	d.mil	pre-ind	1	2	TRUE	3	H400145	H400154
0	16	256	a.none	pre-ind	2	0	H400569	5	0	26	d.mil	pre-ind	2	2	TRUE	3	H400145	H400154
0	17	289	a.none	pre-ind	2	0	H400569	5	0	27	a.none	pre-ind	3	2	TRUE	3	H400145	H400154
0	18	324	a.none	pre-ind	2	0	H400569	5	1	28	a.none	pre-ind	4	2	TRUE	3	H400145	H400154
0	19	361	a.none	pre-ind	2	0	H400569	5	0	29	a.none	pre-ind	1	2	TRUE	4	H400145	H400154
0	20	400	a.none	pre-ind	2	0	H400569	5	0	30	a.none	pre-ind	2	2	TRUE	4	H400145	H400154
0	21	441	a.none	pre-ind	2	1	H400569	5	1	31	a.none	pre-ind	3	2	TRUE	4	H400145	H400154
0	22	484	a.none	pre-ind	2	1	H400569	5	0	32	a.none	pre-ind	1	2	TRUE	5	H400145	H400154
0	23	529	a.none	pre-ind	2	1	H400569	5	0	33	a.none	pre-ind	2	2	TRUE	5	H400145	H400154
0	24	576	a.none	pre-ind	2	1	H400569	5	1	34	a.none	pre-ind	3	2	TRUE	5	H400145	H400154
0	25	625	a.none	pre-ind	2	2	H400569	5	0	35	a.none	pre-ind	1	2	TRUE	6	H400145	H400154
0	26	676	a.none	pre-ind	2	2	H400569	5	1	36	a.none	pre-ind	2	2	TRUE	6	H400145	H400154
0	27	729	a.none	pre-ind	2	2	H400569	5	0	37	a.none	pre-ind	1	1	TRUE	7	H400145	H400154
0	28	784	a.none	pre-ind	2	2	H400569	5	0	38	a.none	pre-ind	2	1	TRUE	7	H400145	H400154
1	29	841	a.none	pre-ind	2	2	H400569	5	0	39	a.none	pre-ind	3	1	TRUE	7	H400145	H400154
0	16	256	b.both	pre-ind	7.5	1	H400648	6	0	40	a.none	pre-ind	4	1	TRUE	7	H400145	H400154
0	17	289	b.both	pre-ind	7.5	1	H400648	6	1	41	a.none	pre-ind	5	1	TRUE	7	H400145	H400154
0	18	324	b.both	pre-ind	7.5	1	H400648	6	0	42	a.none	pre-ind	1	1	TRUE	8	H400145	H400154
0	19	361	b.both	pre-ind	7.5	1	H400648	6	0	43	a.none	pre-ind	2	0	TRUE	8	H400145	H400154
0	20	400	b.both	pre-ind	7.5	1	H400648	6	0	44	a.none	pre-ind	3	0	TRUE	8	H400145	H400154
0	21	441	b.both	pre-ind	7.5	1	H400648	6	0	45	a.none	pre-ind	4	0	TRUE	8	H400145	H400154
0	22	484	b.both	pre-ind	7.5	1	H400648	6	0	46	a.none	pre-ind	5	0	TRUE	8	H400145	H400154
0	23	529	b.both	pre-ind	7.5	1	H400648	6	0	47	a.none	pre-ind	6	0	TRUE	8	H400145	H400154
0	24	576	b.both	pre-ind	7.5	1	H400648	6	0	48	a.none	pre-ind	7	0	TRUE	8	H400145	H400154
0	25	625	b.both	pre-ind	7.5	1	H400648	6	0	49	a.none	pre-ind	8	0	TRUE	8	H400145	H400154
0	26	676	b.both	pre-ind	7.5	1	H400648	6	0	50	a.none	pre-ind	9	0	TRUE	8	H400145	H400154
0	27	729	b.both	pre-ind	7.5	1	H400648	6	1	22	c.mum	pre-ind	1	1	TRUE	2	H400040	H400211
1	28	784	d.mil	pre-ind	7.5	1	H400648	6	1	23	c.mum	pre-ind	1	1	FALSE	3	H400040	H400211
0	16	256	b.both	pre-ind	1	0	H400683	4	0	24	c.mum	pre-ind	1	1	FALSE	4	H400040	H400211
0	17	289	b.both	pre-ind	1	0	H400683	4	0	25	c.mum	pre-ind	2	1	FALSE	4	H400040	H400211
0	18	324	b.both	pre-ind	1	0	H400683	4	1	26	c.mum	pre-ind	3	1	FALSE	4	H400040	H400211
0	19	361	b.both	pre-ind	1	0	H400683	4	0	27	c.mum	pre-ind	1	1	FALSE	5	H400040	H400211
1	20	400	b.both	pre-ind	1	0	H400683	4	1	28	c.mum	pre-ind	2	1	FALSE	5	H400040	H400211
0	16	256	c.mum	pre-ind	5	0	H400684	7	0	29	c.mum	pre-ind	1	1	FALSE	6	H400040	H400211
0	17	289	c.mum	pre-ind	5	0	H400684	7	0	30	c.mum	pre-ind	2	1	FALSE	6	H400040	H400211
0	18	324	c.mum	pre-ind	5	0	H400684	7	0	31	a.none	pre-ind	3	1	FALSE	6	H400040	H400211
0	19	361	c.mum	pre-ind	5	0	H400684	7	0	32	a.none	pre-ind	4	1	FALSE	6	H400040	H400211
0	20	400	c.mum	pre-ind	5	0	H400684	7	0	22	c.mum	pre-ind	1	1	TRUE	2	H400241	H400246
0	21	441	c.mum	pre-ind	5	0	H400684	7	0	23	c.mum	pre-ind	2	1	TRUE	2	H400241	H400246
0	22	484	c.mum	pre-ind	5	0	H400684	7	1	24	c.mum	pre-ind	3	1	TRUE	2	H400241	H400246
0	23	529	c.mum	pre-ind	5	0	H400684	7	0	25	c.mum	pre-ind	1	1	TRUE	3	H400241	H400246
0	24	576	c.mum	pre-ind	5	0	H400684	7	1	26	c.mum	pre-ind	2	1	TRUE	3	H400241	H400246
1	25	625	c.mum	pre-ind	5	0	H400684	7	0	27	c.mum	pre-ind	1	1	TRUE	4	H400241	H400246
0	16	256	b.both	pre-ind	5	0	H900388	8	0	28	c.mum	pre-ind	2	1	TRUE	4	H400241	H400246
0	17	289	b.both	pre-ind	5	0	H900388	8	0	29	c.mum	pre-ind	3	1	TRUE	4	H400241	H400246
0	18	324	b.both	pre-ind	5	0	H900388	8	1	30	c.mum	pre-ind	4	1	TRUE	4	H400241	H400246
0	19	361	b.both	pre-ind	5	0	H900388	8	0	31	c.mum	pre-ind	1	1	TRUE	5	H400241	H400246
0	20	400	b.both	pre-ind	5	0	H900388	8	0	32	c.mum	pre-ind	2	1	TRUE	5	H400241	H400246
1	21	441	b.both	pre-ind	5	0	H900388	8	1	33	c.mum	pre-ind	3	1	FALSE	5	H400241	H400246
0	16	256	d.mil	pre-ind	4	1	H903066	6	0	34	c.mum	pre-ind	1	1	FALSE	6	H400241	H400246
0	17	289	d.mil	pre-ind	4	1	H903066	6	0	35	c.mum	pre-ind	2	1	FALSE	6	H400241	H400246
0	18	324	d.mil	pre-ind	4	2	H903066	6	0	36	c.mum	pre-ind	3	1	FALSE	6	H400241	H400246
0	19	361	d.mil	pre-ind	4	2	H903066	6	1	37	c.mum	pre-ind	4	1	FALSE	6	H400241	H400246
0	20	400	d.mil	pre-ind	4	2	H903066	6	0	38	c.mum	pre-ind	1	1	TRUE	7	H400241	H400246
0	21	441	d.mil	pre-ind	4	3	H903066	6	0	39	c.mum	pre-ind	2	1	TRUE	7	H400241	H400246
1	22	484	d.mil	pre-ind	4	3	H903066	6	0	40	c.mum	pre-ind	3	1	TRUE	7	H400241	H400246
0	16	256	d.mil	pre-ind	5	2	H903066	6	1	41	c.mum	pre-ind	4	1	FALSE	7	H400241	H400246
0	17	289	d.mil	pre-ind	5	2	H903066	6	0	42	c.mum	pre-ind	1	1	TRUE	8	H400241	H400246
0	18	324	d.mil	pre-ind	5	2	H903066	6	0	43	c.mum	pre-ind	2	1	TRUE	8	H400241	H400246
0	19	361	d.mil	pre-ind	5	3	H903066	6	0	44	c.mum	pre-ind	3	1	TRUE	8	H400241	H400246
0	20	400	d.mil	pre-ind	5	3	H903066	6	0	45	c.mum	pre-ind	4	1	TRUE	8	H400241	H400246
0	21	441	d.mil	pre-ind	5	3	H903066	6	0	46	c.mum	pre-ind	5	0	TRUE	8	H400241	H400246
0	22	484	d.mil	pre-ind	5	3	H903066	6	0	47	c.mum	pre-ind	6	0	TRUE	8	H400241	H400246
0	23	529	d.mil	pre-ind	5	4	H903066	6	0	48	a.none	pre-ind	7	0	TRUE	8	H400241	H400246
1	24	576	d.mil	pre-ind	5	3	H903066	6	0	49	a.none	pre-ind	8	0	TRUE	8	H400241	H400246
0	16	256	d.mil	pre-ind	7	3	H903066	7	0	23	c.mum	pre-ind	1	0	FALSE	2	H400289	H400293
0	17	289	d.mil	pre-ind	7	3	H903066	7	1	24	c.mum	pre-ind	2	0	TRUE	2	H400289	H400293
0	18	324	d.mil	pre-ind	7	3	H903066	7	0	25	c.mum	pre-ind	1	0	TRUE	3	H400289	H400293
0	19	361	a.none	pre-ind	7	3	H903066	7	1	26	c.mum	pre-ind	2	0	TRUE	3	H400289	H400293
0	20	400	a.none	pre-ind	7	4	H903066	7	0	27	c.mum	pre-ind	1	0	TRUE	4	H400289	H400293
0	21	441	a.none	pre-ind	7	3	H903066	7	0	28	c.mum	pre-ind	2	0	TRUE	4	H400289	H400293
0	22	484	a.none	pre-ind	7	3	H903066	7	1	29	c.mum	pre-ind	3	0	TRUE	4	H400289	H400293
0	23	529	a.none	pre-ind	7	3	H903066	7	1	30	c.mum	pre-ind	1	0	FALSE	5.5	H400289	H400293
0	24	576	a.none	pre-ind	7	3	H903066	7	0	31	c.mum	pre-ind	1	0	FALSE	6.5	H400289	H400293
1	25	625	a.none	pre-ind	7	3	H903066	7	0	32	c.mum	pre-ind	2	0	FALSE	6.5	H400289	H400293
0	16	256	b.both	pre-ind	7	1	H400793	7	1	33	c.mum	pre-ind	3	0	FALSE	7	H400289	H400293
0	17	289	b.both	pre-ind	7	1	H400793	7	1	34	c.mum	pre-ind	1	0	FALSE	8	H400289	H400293
0	18	324	b.both	pre-ind	7	1	H400793	7	0	35	c.mum	pre-ind	1	0	TRUE	9	H400289	H400293
0	19	361	b.both	pre-ind	7	2	H400793	7	0	36	c.mum	pre-ind	2	0	TRUE	9	H400289	H400293
0	20	400	b.both	pre-ind	7	2	H400793	7	0	37	c.mum	pre-ind	3	0	TRUE	9	H400289	H400293
0	21	441	b.both	pre-ind	7	2	H400793	7	1	38	c.mum	pre-ind	4	0	TRUE	9	H400289	H400293
0	22	484	b.both	pre-ind	7	2	H400793	7	0	39	a.none	pre-ind	1	0	TRUE	10	H400289	H400293
0	23	529	b.both	pre-ind	7	2	H400793	7	0	40	a.none	pre-ind	2	0	TRUE	10	H400289	H400293
0	24	576	b.both	pre-ind	7	2	H400793	7	0	41	a.none	pre-ind	3	0	TRUE	10	H400289	H400293
0	25	625	b.both	pre-ind	7	2	H400793	7	0	42	a.none	pre-ind	4	0	TRUE	10	H400289	H400293
0	26	676	b.both	pre-ind	7	3	H400793	7	0	43	a.none	pre-ind	5	0	TRUE	10	H400289	H400293
0	27	729	b.both	pre-ind	7	3	H400793	7	0	44	a.none	pre-ind	6	0	TRUE	10	H400289	H400293
0	28	784	b.both	pre-ind	7	3	H400793	7	0	45	a.none	pre-ind	7	0	TRUE	10	H400289	H400293
0	29	841	b.both	pre-ind	7	3	H400793	7	0	46	a.none	pre-ind	8	0	TRUE	10	H400289	H400293
0	30	900	b.both	pre-ind	7	3	H400793	7	0	47	a.none	pre-ind	9	0	TRUE	10	H400289	H400293
0	31	961	b.both	pre-ind	7	2	H400793	7	0	48	a.none	pre-ind	10	0	TRUE	10	H400289	H400293
1	32	1024	b.both	pre-ind	7	2	H400793	7	0	49	a.none	pre-ind	10	0	TRUE	10	H400289	H400293
0	16	256	b.both	pre-ind	8	2	H400793	7	0	50	a.none	pre-ind	10	0	TRUE	10	H400289	H400293
0	17	289	b.both	pre-ind	8	2	H400793	7	1	24	b.both	pre-ind	1	1	TRUE	2	H400314	H400319
0	18	324	b.both	pre-ind	8	2	H400793	7	1	25	b.both	pre-ind	1	1	TRUE	3	H400314	H400319
0	19	361	b.both	pre-ind	8	2	H400793	7	1	26	b.both	pre-ind	1	1	FALSE	4	H400314	H400319
0	20	400	b.both	pre-ind	8	2	H400793	7	0	27	c.mum	pre-ind	1	1	FALSE	5	H400314	H400319
0	21	441	b.both	pre-ind	8	2	H400793	7	0	28	c.mum	pre-ind	2	1	FALSE	5	H400314	H400319
0	22	484	b.both	pre-ind	8	2	H400793	7	0	29	c.mum	pre-ind	3	1	FALSE	5	H400314	H400319
0	23	529	b.both	pre-ind	8	3	H400793	7	0	30	c.mum	pre-ind	4	1	FALSE	5	H400314	H400319
0	24	576	b.both	pre-ind	8	3	H400793	7	0	31	c.mum	pre-ind	5	1	FALSE	5	H400314	H400319
1	25	625	b.both	pre-ind	8	3	H400793	7	1	32	a.none	pre-ind	6	1	FALSE	5	H400314	H400319
0	16	256	b.both	pre-ind	1	0	H400859	6	0	33	a.none	pre-ind	1	1	FALSE	6	H400314	H400319
0	17	289	b.both	pre-ind	1	0	H400859	6	0	34	a.none	pre-ind	2	1	FALSE	6	H400314	H400319
0	18	324	b.both	pre-ind	1	0	H400859	6	0	35	a.none	pre-ind	3	1	FALSE	6	H400314	H400319
0	19	361	b.both	pre-ind	1	0	H400859	6	0	36	a.none	pre-ind	4	1	FALSE	6	H400314	H400319
0	20	400	b.both	pre-ind	1	0	H400859	6	0	37	a.none	pre-ind	5	1	FALSE	6	H400314	H400319
0	21	441	b.both	pre-ind	1	0	H400859	6	0	38	a.none	pre-ind	6	1	FALSE	6	H400314	H400319
0	22	484	b.both	pre-ind	1	1	H400859	6	0	39	a.none	pre-ind	7	1	FALSE	6	H400314	H400319
0	23	529	b.both	pre-ind	1	1	H400859	6	0	40	a.none	pre-ind	8	1	FALSE	6	H400314	H400319
0	24	576	b.both	pre-ind	1	1	H400859	6	0	41	a.none	pre-ind	9	1	FALSE	6	H400314	H400319
0	25	625	b.both	pre-ind	1	2	H400859	6	0	42	a.none	pre-ind	10	1	FALSE	6	H400314	H400319
1	26	676	b.both	pre-ind	1	2	H400859	6	0	43	a.none	pre-ind	10	1	FALSE	6	H400314	H400319
0	16	256	b.both	pre-ind	3	1	H400859	7	0	44	a.none	pre-ind	10	1	FALSE	6	H400314	H400319
0	17	289	b.both	pre-ind	3	1	H400859	7	0	45	a.none	pre-ind	10	1	FALSE	6	H400314	H400319
0	18	324	b.both	pre-ind	3	1	H400859	7	0	46	a.none	pre-ind	10	1	FALSE	6	H400314	H400319
0	19	361	b.both	pre-ind	3	2	H400859	7	0	47	a.none	pre-ind	10	1	FALSE	6	H400314	H400319
0	20	400	b.both	pre-ind	3	2	H400859	7	0	48	a.none	pre-ind	10	1	FALSE	6	H400314	H400319
0	21	441	b.both	pre-ind	3	2	H400859	7	0	49	a.none	pre-ind	10	1	FALSE	6	H400314	H400319
0	22	484	b.both	pre-ind	3	2	H400859	7	0	50	a.none	pre-ind	10	1	FALSE	6	H400314	H400319
0	23	529	b.both	pre-ind	3	2	H400859	7	0	23	b.both	pre-ind	1	1	TRUE	2	H400314	H400320
0	24	576	b.both	pre-ind	3	2	H400859	7	1	24	b.both	pre-ind	2	1	TRUE	2	H400314	H400320
0	25	625	b.both	pre-ind	3	2	H400859	7	0	25	b.both	pre-ind	1	1	TRUE	3	H400314	H400320
0	26	676	b.both	pre-ind	3	2	H400859	7	1	26	b.both	pre-ind	2	1	TRUE	3	H400314	H400320
0	27	729	b.both	pre-ind	3	2	H400859	7	0	27	b.both	pre-ind	1	1	TRUE	4	H400314	H400320
1	28	784	b.both	pre-ind	3	2	H400859	7	0	28	d.mil	pre-ind	2	1	TRUE	4	H400314	H400320
0	16	256	b.both	pre-ind	5	2	H400859	7	1	29	d.mil	pre-ind	3	1	TRUE	4	H400314	H400320
0	17	289	b.both	pre-ind	5	2	H400859	7	0	30	d.mil	pre-ind	1	1	TRUE	5	H400314	H400320
0	18	324	b.both	pre-ind	5	2	H400859	7	1	31	d.mil	pre-ind	2	1	TRUE	5	H400314	H400320
0	19	361	b.both	pre-ind	5	2	H400859	7	0	32	d.mil	pre-ind	1	1	TRUE	6	H400314	H400320
0	20	400	b.both	pre-ind	5	2	H400859	7	0	33	d.mil	pre-ind	2	1	TRUE	6	H400314	H400320
0	21	441	b.both	pre-ind	5	2	H400859	7	1	34	d.mil	pre-ind	3	1	TRUE	6	H400314	H400320
0	22	484	b.both	pre-ind	5	2	H400859	7	0	35	d.mil	pre-ind	1	1	TRUE	7	H400314	H400320
0	23	529	c.mum	pre-ind	5	2	H400859	7	0	36	d.mil	pre-ind	2	1	TRUE	7	H400314	H400320
1	24	576	c.mum	pre-ind	5	2	H400859	7	0	37	a.none	pre-ind	3	1	TRUE	7	H400314	H400320
0	16	256	b.both	pre-ind	6	0	H900874	12	1	38	a.none	pre-ind	4	1	TRUE	7	H400314	H400320
0	17	289	b.both	pre-ind	6	0	H900874	12	0	39	a.none	pre-ind	1	1	TRUE	8	H400314	H400320
0	18	324	b.both	pre-ind	6	0	H900874	12	0	40	a.none	pre-ind	2	1	TRUE	8	H400314	H400320
0	19	361	b.both	pre-ind	6	0	H900874	12	0	41	a.none	pre-ind	3	1	TRUE	8	H400314	H400320
0	20	400	b.both	pre-ind	6	0	H900874	12	1	42	a.none	pre-ind	4	1	TRUE	8	H400314	H400320
0	21	441	b.both	pre-ind	6	0	H900874	12	0	43	a.none	pre-ind	1	1	FALSE	9	H400314	H400320
0	22	484	b.both	pre-ind	6	0	H900874	12	0	44	a.none	pre-ind	2	1	FALSE	9	H400314	H400320
0	23	529	b.both	pre-ind	6	0	H900874	12	0	45	a.none	pre-ind	3	1	FALSE	9	H400314	H400320
0	24	576	b.both	pre-ind	6	0	H900874	12	1	46	a.none	pre-ind	4	1	FALSE	9	H400314	H400320
0	25	625	b.both	pre-ind	6	0	H900874	12	0	47	a.none	pre-ind	1	0	TRUE	10	H400314	H400320
0	26	676	b.both	pre-ind	6	0	H900874	12	0	48	a.none	pre-ind	2	0	TRUE	10	H400314	H400320
0	27	729	b.both	pre-ind	6	0	H900874	12	0	49	a.none	pre-ind	3	0	TRUE	10	H400314	H400320
0	28	784	b.both	pre-ind	6	0	H900874	12	0	50	a.none	pre-ind	4	0	TRUE	10	H400314	H400320
0	29	841	b.both	pre-ind	6	0	H900874	12	0	24	b.both	pre-ind	1	2	TRUE	2	H400320	H400330
0	30	900	b.both	pre-ind	6	0	H900874	12	0	25	b.both	pre-ind	2	2	TRUE	2	H400320	H400330
0	31	961	b.both	pre-ind	6	0	H900874	12	0	26	b.both	pre-ind	3	2	TRUE	2	H400320	H400330
0	32	1024	b.both	transition	6	0	H900874	12	1	27	b.both	pre-ind	4	2	TRUE	2	H400320	H400330
0	16	256	b.both	pre-ind	6	0	H901195	8	0	28	b.both	pre-ind	1	3	TRUE	3	H400320	H400330
0	17	289	b.both	pre-ind	6	0	H901195	8	0	29	b.both	pre-ind	2	3	TRUE	3	H400320	H400330
0	18	324	b.both	pre-ind	6	0	H901195	8	0	30	b.both	pre-ind	3	3	TRUE	3	H400320	H400330
0	19	361	b.both	pre-ind	6	0	H901195	8	0	31	b.both	pre-ind	4	3	TRUE	3	H400320	H400330
0	20	400	b.both	pre-ind	6	0	H901195	8	0	32	b.both	pre-ind	5	3	TRUE	3	H400320	H400330
0	21	441	b.both	pre-ind	6	0	H901195	8	0	33	c.mum	pre-ind	6	3	TRUE	3	H400320	H400330
0	22	484	b.both	pre-ind	6	0	H901195	8	0	34	c.mum	pre-ind	7	3	TRUE	3	H400320	H400330
0	23	529	b.both	pre-ind	6	0	H901195	8	0	35	c.mum	pre-ind	8	3	TRUE	3	H400320	H400330
0	24	576	b.both	pre-ind	6	0	H901195	8	0	36	c.mum	pre-ind	9	4	TRUE	3	H400320	H400330
0	25	625	b.both	pre-ind	6	0	H901195	8	0	37	c.mum	pre-ind	10	4	TRUE	3	H400320	H400330
0	26	676	b.both	pre-ind	6	0	H901195	8	0	38	c.mum	pre-ind	10	4	TRUE	3	H400320	H400330
0	27	729	b.both	pre-ind	6	0	H901195	8	0	39	c.mum	pre-ind	10	3	TRUE	3	H400320	H400330
0	28	784	b.both	pre-ind	6	0	H901195	8	0	40	c.mum	pre-ind	10	3	TRUE	3	H400320	H400330
0	29	841	b.both	pre-ind	6	0	H901195	8	0	41	a.none	pre-ind	10	3	TRUE	3	H400320	H400330
1	30	900	b.both	pre-ind	6	0	H901195	8	0	42	a.none	pre-ind	10	3	TRUE	3	H400320	H400330
0	16	256	b.both	pre-ind	3	0	H400911	8	0	43	a.none	pre-ind	10	3	TRUE	3	H400320	H400330
0	17	289	b.both	pre-ind	3	0	H400911	8	0	44	a.none	pre-ind	10	3	TRUE	3	H400320	H400330
0	18	324	b.both	pre-ind	3	0	H400911	8	0	45	a.none	pre-ind	10	3	TRUE	3	H400320	H400330
0	19	361	b.both	pre-ind	3	0	H400911	8	0	46	a.none	pre-ind	10	3	TRUE	3	H400320	H400330
0	20	400	b.both	pre-ind	3	0	H400911	8	0	47	a.none	pre-ind	10	2	TRUE	3	H400320	H400330
0	21	441	b.both	pre-ind	3	0	H400911	8	0	48	a.none	pre-ind	10	2	TRUE	3	H400320	H400330
0	22	484	b.both	pre-ind	3	0	H400911	8	0	49	a.none	pre-ind	10	2	TRUE	3	H400320	H400330
0	23	529	b.both	pre-ind	3	0	H400911	8	0	50	a.none	pre-ind	10	2	TRUE	3	H400320	H400330
0	24	576	b.both	pre-ind	3	0	H400911	8	0	26	b.both	pre-ind	1	4	TRUE	2	H400320	H400334
0	25	625	b.both	pre-ind	3	0	H400911	8	0	27	b.both	pre-ind	2	3	TRUE	2	H400320	H400334
0	26	676	b.both	pre-ind	3	0	H400911	8	1	28	b.both	pre-ind	3	3	TRUE	2	H400320	H400334
0	27	729	c.mum	pre-ind	3	0	H400911	8	0	29	d.mil	pre-ind	1	3	TRUE	3	H400320	H400334
1	28	784	c.mum	pre-ind	3	0	H400911	8	0	30	d.mil	pre-ind	2	3	TRUE	3	H400320	H400334
0	16	256	b.both	pre-ind	3	1	H400914	11	1	31	d.mil	pre-ind	3	3	TRUE	3	H400320	H400334
0	17	289	b.both	pre-ind	3	1	H400914	11	0	32	d.mil	pre-ind	1	3	TRUE	4	H400320	H400334
0	18	324	b.both	pre-ind	3	1	H400914	11	1	33	d.mil	pre-ind	2	3	TRUE	4	H400320	H400334
0	19	361	b.both	pre-ind	3	2	H400914	11	0	34	d.mil	pre-ind	1	3	TRUE	5	H400320	H400334
0	20	400	b.both	pre-ind	3	2	H400914	11	0	35	d.mil	pre-ind	2	2	TRUE	5	H400320	H400334
0	21	441	b.both	pre-ind	3	2	H400914	11	1	36	d.mil	pre-ind	3	2	TRUE	5	H400320	H400334
0	22	484	b.both	pre-ind	3	2	H400914	11	0	37	d.mil	pre-ind	1	2	TRUE	6	H400320	H400334
0	23	529	b.both	pre-ind	3	2	H400914	11	0	38	d.mil	pre-ind	2	2	TRUE	6	H400320	H400334
0	24	576	b.both	pre-ind	3	2	H400914	11	0	39	d.mil	pre-ind	3	1	TRUE	6	H400320	H400334
1	25	625	b.both	pre-ind	3	2	H400914	11	0	40	d.mil	pre-ind	4	1	TRUE	6	H400320	H400334
0	16	256	b.both	pre-ind	4	2	H400914	11	0	41	d.mil	pre-ind	5	1	TRUE	6	H400320	H400334
0	17	289	b.both	pre-ind	4	2	H400914	11	0	42	d.mil	pre-ind	6	1	TRUE	6	H400320	H400334
0	18	324	b.both	pre-ind	4	2	H400914	11	0	28	d.mil	pre-ind	1	0	FALSE	2	H400348	H400351
0	19	361	b.both	pre-ind	4	2	H400914	11	1	29	a.none	pre-ind	2	0	FALSE	2	H400348	H400351
0	20	400	b.both	pre-ind	4	2	H400914	11	0	30	a.none	pre-ind	1	0	FALSE	3	H400348	H400351
0	21	441	b.both	pre-ind	4	2	H400914	11	1	31	a.none	pre-ind	2	0	FALSE	3	H400348	H400351
0	22	484	b.both	pre-ind	4	2	H400914	11	0	32	a.none	pre-ind	1	0	FALSE	4	H400348	H400351
0	23	529	c.mum	pre-ind	4	2	H400914	11	0	33	a.none	pre-ind	2	0	FALSE	4	H400348	H400351
0	24	576	c.mum	pre-ind	4	2	H400914	11	1	34	a.none	pre-ind	3	0	FALSE	4	H400348	H400351
0	25	625	c.mum	pre-ind	4	2	H400914	11	1	35	a.none	pre-ind	1	0	FALSE	5	H400348	H400351
0	26	676	c.mum	pre-ind	4	2	H400914	11	0	36	a.none	pre-ind	1	0	TRUE	6	H400348	H400351
1	27	729	c.mum	pre-ind	4	2	H400914	11	0	37	a.none	pre-ind	2	0	TRUE	6	H400348	H400351
0	16	256	b.both	pre-ind	10	3	H400933	8	1	38	a.none	pre-ind	3	0	TRUE	6	H400348	H400351
0	17	289	b.both	pre-ind	10	3	H400933	8	0	39	a.none	pre-ind	1	0	FALSE	7	H400348	H400351
0	18	324	b.both	pre-ind	10	3	H400933	8	0	40	a.none	pre-ind	2	0	FALSE	7	H400348	H400351
0	19	361	b.both	pre-ind	10	3	H400933	8	1	41	a.none	pre-ind	3	0	FALSE	7	H400348	H400351
0	20	400	b.both	pre-ind	10	3	H400933	8	1	42	a.none	pre-ind	1	0	FALSE	8	H400348	H400351
0	21	441	b.both	pre-ind	10	3	H400933	8	1	43	a.none	pre-ind	1	0	FALSE	9	H400348	H400351
0	22	484	b.both	pre-ind	10	3	H400933	8	0	44	a.none	pre-ind	1	0	TRUE	10	H400348	H400351
0	23	529	b.both	pre-ind	10	3	H400933	8	0	45	a.none	pre-ind	2	0	TRUE	10	H400348	H400351
1	24	576	b.both	pre-ind	10	3	H400933	8	0	46	a.none	pre-ind	3	0	TRUE	10	H400348	H400351
0	16	256	b.both	pre-ind	6	2	H400958	8	0	47	a.none	pre-ind	4	0	TRUE	10	H400348	H400351
0	17	289	b.both	pre-ind	6	2	H400958	8	0	48	a.none	pre-ind	5	0	TRUE	10	H400348	H400351
0	18	324	b.both	pre-ind	6	2	H400958	8	0	49	a.none	pre-ind	6	0	TRUE	10	H400348	H400351
0	19	361	b.both	pre-ind	6	2	H400958	8	0	50	a.none	pre-ind	7	0	TRUE	10	H400348	H400351
0	20	400	b.both	pre-ind	6	2	H400958	8	0	25	b.both	pre-ind	1	0	TRUE	2	H400370	H400374
0	21	441	b.both	pre-ind	6	2	H400958	8	1	26	c.mum	pre-ind	2	0	TRUE	2	H400370	H400374
0	22	484	b.both	pre-ind	6	2	H400958	8	0	27	c.mum	pre-ind	1	0	TRUE	3	H400370	H400374
0	23	529	b.both	pre-ind	6	2	H400958	8	0	28	c.mum	pre-ind	2	0	TRUE	3	H400370	H400374
0	24	576	b.both	pre-ind	6	2	H400958	8	1	29	c.mum	pre-ind	3	0	TRUE	3	H400370	H400374
0	25	625	b.both	pre-ind	6	2	H400958	8	0	30	c.mum	pre-ind	1	0	TRUE	4	H400370	H400374
0	26	676	b.both	pre-ind	6	2	H400958	8	0	31	c.mum	pre-ind	2	0	TRUE	4	H400370	H400374
0	27	729	b.both	pre-ind	6	3	H400958	8	1	32	c.mum	pre-ind	3	0	TRUE	4	H400370	H400374
0	28	784	b.both	pre-ind	6	3	H400958	8	0	33	c.mum	pre-ind	1	0	TRUE	5	H400370	H400374
0	29	841	b.both	pre-ind	6	3	H400958	8	1	34	c.mum	pre-ind	2	0	TRUE	5	H400370	H400374
1	30	900	b.both	pre-ind	6	3	H400958	8	0	35	c.mum	pre-ind	1	0	TRUE	6	H400370	H400374
0	16	256	b.both	pre-ind	6	0	H900875	11	1	36	c.mum	pre-ind	2	0	TRUE	6	H400370	H400374
0	17	289	b.both	pre-ind	6	0	H900875	11	0	37	c.mum	pre-ind	1	0	TRUE	7	H400370	H400374
0	18	324	b.both	pre-ind	6	0	H900875	11	0	38	c.mum	pre-ind	2	0	TRUE	7	H400370	H400374
0	19	361	b.both	pre-ind	6	0	H900875	11	1	39	c.mum	pre-ind	3	0	TRUE	7	H400370	H400374
0	20	400	b.both	pre-ind	6	0	H900875	11	0	40	c.mum	pre-ind	1	0	TRUE	8	H400370	H400374
0	21	441	b.both	pre-ind	6	0	H900875	11	0	41	c.mum	pre-ind	2	0	TRUE	8	H400370	H400374
0	22	484	b.both	pre-ind	6	0	H900875	11	1	42	c.mum	pre-ind	3	0	TRUE	8	H400370	H400374
0	23	529	b.both	pre-ind	6	0	H900875	11	0	43	c.mum	pre-ind	1	0	TRUE	9	H400370	H400374
0	24	576	b.both	pre-ind	6	0	H900875	11	0	44	c.mum	pre-ind	2	0	TRUE	9	H400370	H400374
1	25	625	b.both	pre-ind	6	0	H900875	11	0	45	c.mum	pre-ind	3	0	TRUE	9	H400370	H400374
0	16	256	b.both	pre-ind	3	0	H401097	7	0	46	c.mum	pre-ind	4	0	TRUE	9	H400370	H400374
0	17	289	b.both	pre-ind	3	0	H401097	7	0	47	c.mum	pre-ind	5	0	TRUE	9	H400370	H400374
0	18	324	b.both	pre-ind	3	0	H401097	7	0	48	c.mum	pre-ind	6	0	TRUE	9	H400370	H400374
0	19	361	b.both	pre-ind	3	0	H401097	7	0	49	c.mum	pre-ind	7	0	TRUE	9	H400370	H400374
0	20	400	b.both	pre-ind	3	0	H401097	7	0	50	c.mum	pre-ind	8	0	TRUE	9	H400370	H400374
0	21	441	b.both	pre-ind	3	0	H401097	7	0	27	a.none	pre-ind	1	1	TRUE	2	H400374	H400387
0	22	484	d.mil	pre-ind	3	0	H401097	7	0	28	a.none	pre-ind	2	1	TRUE	2	H400374	H400387
0	23	529	d.mil	pre-ind	3	0	H401097	7	1	29	a.none	pre-ind	3	1	TRUE	2	H400374	H400387
1	24	576	d.mil	pre-ind	3	0	H401097	7	0	30	a.none	pre-ind	1	1	TRUE	3	H400374	H400387
0	16	256	b.both	pre-ind	4	0	H400981	4	0	31	a.none	pre-ind	2	1	TRUE	3	H400374	H400387
0	17	289	b.both	pre-ind	4	0	H400981	4	1	32	a.none	pre-ind	3	1	TRUE	3	H400374	H400387
0	18	324	b.both	pre-ind	4	0	H400981	4	0	33	a.none	pre-ind	1	1	TRUE	4	H400374	H400387
0	19	361	b.both	pre-ind	4	0	H400981	4	1	34	a.none	pre-ind	2	1	TRUE	4	H400374	H400387
0	20	400	d.mil	pre-ind	4	0	H400981	4	1	35	a.none	pre-ind	1	1	FALSE	5	H400374	H400387
0	21	441	d.mil	pre-ind	4	0	H400981	4	0	36	a.none	pre-ind	1	1	TRUE	6	H400374	H400387
0	22	484	d.mil	pre-ind	4	0	H400981	4	0	37	a.none	pre-ind	2	1	TRUE	6	H400374	H400387
0	23	529	d.mil	pre-ind	4	0	H400981	4	0	38	a.none	pre-ind	3	1	TRUE	6	H400374	H400387
0	24	576	d.mil	pre-ind	4	0	H400981	4	1	39	a.none	pre-ind	4	1	TRUE	6	H400374	H400387
0	25	625	d.mil	pre-ind	4	0	H400981	4	0	40	a.none	pre-ind	1	1	FALSE	7	H400374	H400387
0	26	676	d.mil	pre-ind	4	0	H400981	4	0	41	a.none	pre-ind	2	1	FALSE	7	H400374	H400387
0	27	729	d.mil	pre-ind	4	0	H400981	4	0	42	a.none	pre-ind	3	1	FALSE	7	H400374	H400387
0	28	784	d.mil	pre-ind	4	0	H400981	4	0	43	a.none	pre-ind	4	1	FALSE	7	H400374	H400387
0	29	841	d.mil	pre-ind	4	0	H400981	4	0	44	a.none	pre-ind	5	1	FALSE	7	H400374	H400387
0	30	900	d.mil	pre-ind	4	0	H400981	4	0	45	a.none	pre-ind	6	1	FALSE	7	H400374	H400387
0	31	961	d.mil	pre-ind	4	0	H400981	4	0	46	a.none	pre-ind	7	1	FALSE	7	H400374	H400387
0	32	1024	d.mil	pre-ind	4	0	H400981	4	0	47	a.none	pre-ind	8	1	FALSE	7	H400374	H400387
0	33	1089	d.mil	pre-ind	4	0	H400981	4	0	48	a.none	pre-ind	9	0	FALSE	7	H400374	H400387
0	34	1156	d.mil	pre-ind	4	0	H400981	4	0	49	a.none	pre-ind	10	0	FALSE	7	H400374	H400387
0	35	1225	d.mil	pre-ind	4	0	H400981	4	0	50	a.none	pre-ind	10	0	FALSE	7	H400374	H400387
1	36	1296	d.mil	pre-ind	4	0	H400981	4	0	31	b.both	pre-ind	1	0	TRUE	2	H900271	H400437
0	16	256	b.both	pre-ind	5.5	0	H400293	7	0	32	b.both	pre-ind	2	0	TRUE	2	H900271	H400437
0	17	289	b.both	pre-ind	5.5	0	H400293	7	0	33	b.both	pre-ind	3	0	TRUE	2	H900271	H400437
0	18	324	b.both	pre-ind	5.5	0	H400293	7	0	34	c.mum	pre-ind	4	0	TRUE	2	H900271	H400437
0	19	361	b.both	pre-ind	5.5	0	H400293	7	0	35	c.mum	pre-ind	5	0	TRUE	2	H900271	H400437
0	20	400	b.both	pre-ind	5.5	0	H400293	7	0	36	c.mum	pre-ind	6	0	TRUE	2	H900271	H400437
0	21	441	b.both	pre-ind	5.5	0	H400293	7	0	37	c.mum	pre-ind	7	0	TRUE	2	H900271	H400437
0	22	484	b.both	pre-ind	5.5	0	H400293	7	0	38	c.mum	pre-ind	8	0	TRUE	2	H900271	H400437
0	23	529	b.both	pre-ind	5.5	0	H400293	7	0	39	c.mum	pre-ind	9	0	TRUE	2	H900271	H400437
0	24	576	b.both	pre-ind	5.5	1	H400293	7	0	40	c.mum	pre-ind	10	0	TRUE	2	H900271	H400437
0	25	625	b.both	pre-ind	5.5	1	H400293	7	0	41	c.mum	pre-ind	10	0	TRUE	2	H900271	H400437
0	26	676	b.both	pre-ind	5.5	1	H400293	7	0	42	c.mum	pre-ind	10	0	TRUE	2	H900271	H400437
0	27	729	b.both	pre-ind	5.5	1	H400293	7	0	43	c.mum	pre-ind	10	0	TRUE	2	H900271	H400437
0	28	784	b.both	pre-ind	5.5	1	H400293	7	0	44	c.mum	pre-ind	10	0	TRUE	2	H900271	H400437
1	29	841	b.both	pre-ind	5.5	1	H400293	7	0	45	c.mum	pre-ind	10	0	TRUE	2	H900271	H400437
0	16	256	c.mum	pre-ind	9	1	H400293	8	0	46	c.mum	pre-ind	10	0	TRUE	2	H900271	H400437
0	17	289	c.mum	pre-ind	9	1	H400293	8	0	47	c.mum	pre-ind	10	0	TRUE	2	H900271	H400437
0	18	324	c.mum	pre-ind	9	1	H400293	8	0	48	c.mum	pre-ind	10	0	TRUE	2	H900271	H400437
0	19	361	c.mum	pre-ind	9	1	H400293	8	0	49	c.mum	pre-ind	10	0	TRUE	2	H900271	H400437
0	20	400	c.mum	pre-ind	9	1	H400293	8	0	50	a.none	pre-ind	10	0	TRUE	2	H900271	H400437
0	21	441	c.mum	pre-ind	9	1	H400293	8	0	25	b.both	pre-ind	1	0	FALSE	2	H400438	H400440
0	22	484	c.mum	pre-ind	9	1	H400293	8	0	23	a.none	pre-ind	1	1	TRUE	2	H900065	H400448
0	23	529	c.mum	pre-ind	9	1	H400293	8	0	24	a.none	pre-ind	2	2	TRUE	2	H900065	H400448
1	24	576	c.mum	pre-ind	9	1	H400293	8	0	25	a.none	pre-ind	3	2	TRUE	2	H900065	H400448
0	16	256	b.both	pre-ind	4	0	H401158	12	0	26	a.none	pre-ind	4	2	TRUE	2	H900065	H400448
0	17	289	b.both	pre-ind	4	0	H401158	12	1	27	a.none	pre-ind	5	2	FALSE	2	H900065	H400448
0	18	324	b.both	pre-ind	4	0	H401158	12	0	28	a.none	pre-ind	1	2	TRUE	3	H900065	H400448
0	19	361	b.both	pre-ind	4	0	H401158	12	0	29	a.none	pre-ind	2	2	TRUE	3	H900065	H400448
0	20	400	b.both	pre-ind	4	0	H401158	12	0	30	a.none	pre-ind	3	2	TRUE	3	H900065	H400448
0	21	441	b.both	pre-ind	4	0	H401158	12	1	31	a.none	pre-ind	4	2	TRUE	3	H900065	H400448
0	22	484	b.both	pre-ind	4	0	H401158	12	0	32	a.none	pre-ind	1	2	TRUE	4	H900065	H400448
0	23	529	c.mum	pre-ind	4	0	H401158	12	0	33	a.none	pre-ind	2	2	TRUE	4	H900065	H400448
0	24	576	c.mum	pre-ind	4	0	H401158	12	1	34	a.none	pre-ind	3	2	TRUE	4	H900065	H400448
0	25	625	c.mum	pre-ind	4	0	H401158	12	0	35	a.none	pre-ind	1	2	TRUE	5	H900065	H400448
0	26	676	c.mum	pre-ind	4	0	H401158	12	0	36	a.none	pre-ind	2	2	TRUE	5	H900065	H400448
0	27	729	c.mum	pre-ind	4	0	H401158	12	0	37	a.none	pre-ind	3	2	TRUE	5	H900065	H400448
0	28	784	c.mum	pre-ind	4	0	H401158	12	0	38	a.none	pre-ind	4	2	TRUE	5	H900065	H400448
0	29	841	c.mum	pre-ind	4	0	H401158	12	0	39	a.none	pre-ind	5	2	TRUE	5	H900065	H400448
0	30	900	c.mum	pre-ind	4	0	H401158	12	0	40	a.none	pre-ind	6	2	TRUE	5	H900065	H400448
0	31	961	c.mum	transition	4	0	H401158	12	0	41	a.none	pre-ind	7	2	TRUE	5	H900065	H400448
0	32	1024	c.mum	transition	4	0	H401158	12	0	42	a.none	pre-ind	8	2	TRUE	5	H900065	H400448
0	33	1089	c.mum	transition	4	0	H401158	12	0	43	a.none	pre-ind	9	2	TRUE	5	H900065	H400448
0	34	1156	c.mum	transition	4	0	H401158	12	0	44	a.none	pre-ind	10	2	TRUE	5	H900065	H400448
1	35	1225	c.mum	transition	4	0	H401158	12	0	45	a.none	pre-ind	10	2	TRUE	5	H900065	H400448
0	16	256	b.both	pre-ind	8	0	H900173	8	0	46	a.none	pre-ind	10	2	TRUE	5	H900065	H400448
0	17	289	b.both	pre-ind	8	0	H900173	8	0	47	a.none	pre-ind	10	2	TRUE	5	H900065	H400448
0	18	324	b.both	pre-ind	8	0	H900173	8	0	48	a.none	pre-ind	10	2	TRUE	5	H900065	H400448
0	19	361	b.both	pre-ind	8	0	H900173	8	0	49	a.none	pre-ind	10	2	TRUE	5	H900065	H400448
0	20	400	b.both	pre-ind	8	0	H900173	8	0	50	a.none	pre-ind	10	2	TRUE	5	H900065	H400448
0	21	441	b.both	pre-ind	8	0	H900173	8	0	35	a.none	pre-ind	1	2	FALSE	2	H900065	H400450
0	22	484	b.both	pre-ind	8	0	H900173	8	0	36	a.none	pre-ind	2	2	FALSE	2	H900065	H400450
0	23	529	b.both	pre-ind	8	0	H900173	8	0	37	a.none	pre-ind	3	2	FALSE	2	H900065	H400450
0	24	576	b.both	pre-ind	8	0	H900173	8	0	38	a.none	pre-ind	4	2	FALSE	2	H900065	H400450
0	25	625	b.both	pre-ind	8	0	H900173	8	0	39	a.none	pre-ind	5	2	FALSE	2	H900065	H400450
0	26	676	b.both	pre-ind	8	0	H900173	8	0	40	a.none	pre-ind	6	2	FALSE	2	H900065	H400450
1	27	729	b.both	pre-ind	8	0	H900173	8	0	41	a.none	pre-ind	7	2	FALSE	2	H900065	H400450
0	16	256	b.both	pre-ind	5	0	H401236	7	0	42	a.none	pre-ind	8	2	FALSE	2	H900065	H400450
0	17	289	b.both	pre-ind	5	0	H401236	7	0	43	a.none	pre-ind	9	2	FALSE	2	H900065	H400450
0	18	324	b.both	pre-ind	5	0	H401236	7	0	44	a.none	pre-ind	10	2	FALSE	2	H900065	H400450
0	19	361	b.both	pre-ind	5	0	H401236	7	0	45	a.none	pre-ind	10	1	FALSE	2	H900065	H400450
0	20	400	b.both	pre-ind	5	1	H401236	7	0	46	a.none	pre-ind	10	1	FALSE	2	H900065	H400450
0	21	441	b.both	pre-ind	5	1	H401236	7	0	47	a.none	pre-ind	10	1	FALSE	2	H900065	H400450
0	22	484	b.both	pre-ind	5	1	H401236	7	0	48	a.none	pre-ind	10	1	FALSE	2	H900065	H400450
0	23	529	b.both	pre-ind	5	1	H401236	7	0	49	a.none	pre-ind	10	1	FALSE	2	H900065	H400450
0	24	576	b.both	pre-ind	5	1	H401236	7	0	50	a.none	pre-ind	10	1	FALSE	2	H900065	H400450
0	25	625	b.both	pre-ind	5	1	H401236	7	0	28	b.both	pre-ind	1	2	FALSE	2	H400537	H400538
0	26	676	b.both	pre-ind	5	1	H401236	7	0	29	b.both	pre-ind	2	2	FALSE	2	H400537	H400538
0	27	729	b.both	pre-ind	5	1	H401236	7	1	30	b.both	pre-ind	3	2	FALSE	2	H400537	H400538
0	28	784	b.both	pre-ind	5	1	H401236	7	1	31	b.both	pre-ind	1	2	FALSE	3	H400537	H400538
1	29	841	b.both	pre-ind	5	1	H401236	7	0	32	b.both	pre-ind	1	2	FALSE	4	H400537	H400538
0	16	256	d.mil	pre-ind	3	1	H903073	8	0	33	b.both	pre-ind	2	2	FALSE	4	H400537	H400538
0	17	289	d.mil	pre-ind	3	1	H903073	8	1	34	b.both	pre-ind	3	2	FALSE	4	H400537	H400538
0	18	324	d.mil	pre-ind	3	1	H903073	8	1	35	b.both	pre-ind	1	2	FALSE	5	H400537	H400538
0	19	361	d.mil	pre-ind	3	1	H903073	8	0	36	b.both	pre-ind	1	2	FALSE	6	H400537	H400538
0	20	400	d.mil	pre-ind	3	2	H903073	8	0	37	b.both	pre-ind	2	2	FALSE	6	H400537	H400538
0	21	441	d.mil	pre-ind	3	2	H903073	8	0	38	b.both	pre-ind	3	1	FALSE	6	H400537	H400538
0	22	484	d.mil	pre-ind	3	2	H903073	8	0	39	b.both	pre-ind	4	1	FALSE	6	H400537	H400538
0	23	529	d.mil	pre-ind	3	2	H903073	8	0	40	b.both	pre-ind	5	1	FALSE	6	H400537	H400538
0	24	576	d.mil	pre-ind	3	2	H903073	8	0	41	c.mum	pre-ind	6	1	FALSE	6	H400537	H400538
0	25	625	d.mil	pre-ind	3	2	H903073	8	1	42	c.mum	pre-ind	7	1	FALSE	6	H400537	H400538
0	26	676	d.mil	pre-ind	3	2	H903073	8	0	43	c.mum	pre-ind	1	1	FALSE	7	H400537	H400538
0	27	729	d.mil	pre-ind	3	2	H903073	8	0	44	c.mum	pre-ind	2	1	FALSE	7	H400537	H400538
0	28	784	d.mil	pre-ind	3	2	H903073	8	0	45	c.mum	pre-ind	3	1	FALSE	7	H400537	H400538
0	29	841	d.mil	pre-ind	3	2	H903073	8	0	46	c.mum	pre-ind	4	1	FALSE	7	H400537	H400538
0	30	900	d.mil	pre-ind	3	2	H903073	8	0	47	c.mum	pre-ind	5	1	FALSE	7	H400537	H400538
0	31	961	d.mil	pre-ind	3	2	H903073	8	0	48	c.mum	pre-ind	6	1	FALSE	7	H400537	H400538
0	32	1024	d.mil	pre-ind	3	2	H903073	8	0	30	a.none	pre-ind	1	2	FALSE	2	H400569	H400571
1	33	1089	d.mil	pre-ind	3	2	H903073	8	1	31	a.none	pre-ind	2	2	FALSE	2	H400569	H400571
0	16	256	b.both	pre-ind	1	0	H401278	7	1	32	a.none	pre-ind	1	2	FALSE	3	H400569	H400571
0	17	289	b.both	pre-ind	1	0	H401278	7	0	33	a.none	pre-ind	1	2	FALSE	4	H400569	H400571
0	18	324	b.both	pre-ind	1	0	H401278	7	1	34	a.none	pre-ind	2	2	FALSE	4	H400569	H400571
0	19	361	b.both	pre-ind	1	0	H401278	7	1	29	d.mil	pre-ind	1	1	TRUE	2	H400648	H400655
0	20	400	b.both	pre-ind	1	0	H401278	7	0	30	d.mil	pre-ind	1	1	FALSE	3	H400648	H400655
0	21	441	b.both	pre-ind	1	0	H401278	7	1	31	d.mil	pre-ind	2	1	FALSE	3	H400648	H400655
0	22	484	b.both	pre-ind	1	0	H401278	7	0	32	d.mil	pre-ind	1	1	TRUE	4	H400648	H400655
0	23	529	b.both	pre-ind	1	0	H401278	7	1	33	d.mil	pre-ind	2	1	TRUE	4	H400648	H400655
0	24	576	b.both	pre-ind	1	0	H401278	7	0	34	d.mil	pre-ind	1	1	TRUE	5	H400648	H400655
0	25	625	b.both	pre-ind	1	0	H401278	7	0	35	d.mil	pre-ind	2	1	TRUE	5	H400648	H400655
0	26	676	b.both	pre-ind	1	0	H401278	7	1	36	d.mil	pre-ind	3	1	TRUE	5	H400648	H400655
0	27	729	b.both	pre-ind	1	0	H401278	7	0	37	d.mil	pre-ind	1	1	FALSE	6	H400648	H400655
0	28	784	b.both	pre-ind	1	0	H401278	7	0	38	d.mil	pre-ind	2	1	FALSE	6	H400648	H400655
0	29	841	b.both	pre-ind	1	0	H401278	7	1	39	d.mil	pre-ind	3	1	FALSE	6	H400648	H400655
0	30	900	b.both	pre-ind	1	0	H401278	7	0	40	d.mil	pre-ind	1	1	FALSE	7	H400648	H400655
1	31	961	b.both	pre-ind	1	0	H401278	7	0	41	a.none	pre-ind	2	1	FALSE	7	H400648	H400655
0	16	256	d.mil	pre-ind	7	0	H401302	7	0	42	a.none	pre-ind	3	1	FALSE	7	H400648	H400655
0	17	289	d.mil	pre-ind	7	0	H401302	7	0	43	a.none	pre-ind	4	1	FALSE	7	H400648	H400655
0	18	324	d.mil	pre-ind	7	0	H401302	7	0	44	a.none	pre-ind	5	1	FALSE	7	H400648	H400655
0	19	361	d.mil	pre-ind	7	0	H401302	7	0	45	a.none	pre-ind	6	0	FALSE	7	H400648	H400655
0	20	400	d.mil	pre-ind	7	0	H401302	7	0	46	a.none	pre-ind	7	0	FALSE	7	H400648	H400655
0	21	441	d.mil	pre-ind	7	0	H401302	7	0	47	a.none	pre-ind	8	0	FALSE	7	H400648	H400655
0	22	484	d.mil	pre-ind	7	0	H401302	7	0	48	a.none	pre-ind	9	0	FALSE	7	H400648	H400655
0	23	529	d.mil	pre-ind	7	0	H401302	7	0	49	a.none	pre-ind	10	0	FALSE	7	H400648	H400655
1	24	576	d.mil	pre-ind	7	0	H401302	7	0	50	a.none	pre-ind	10	0	FALSE	7	H400648	H400655
0	16	256	b.both	pre-ind	7	0	H401342	7	0	21	b.both	pre-ind	1	0	FALSE	2	H400683	H400684
0	17	289	b.both	pre-ind	7	0	H401342	7	1	22	b.both	pre-ind	2	0	FALSE	2	H400683	H400684
0	18	324	b.both	pre-ind	7	1	H401342	7	1	23	b.both	pre-ind	1	0	FALSE	3	H400683	H400684
0	19	361	b.both	pre-ind	7	1	H401342	7	0	24	b.both	pre-ind	1	0	FALSE	4	H400683	H400684
0	20	400	b.both	pre-ind	7	1	H401342	7	1	25	b.both	pre-ind	2	0	FALSE	4	H400683	H400684
1	21	441	b.both	pre-ind	7	1	H401342	7	0	26	b.both	pre-ind	1	0	TRUE	5	H400683	H400684
0	16	256	b.both	pre-ind	5	0	H401450	8	1	27	b.both	pre-ind	2	0	TRUE	5	H400683	H400684
0	17	289	b.both	pre-ind	5	0	H401450	8	0	28	b.both	pre-ind	1	0	TRUE	6	H400683	H400684
0	18	324	b.both	pre-ind	5	0	H401450	8	0	29	b.both	pre-ind	2	0	TRUE	6	H400683	H400684
0	19	361	b.both	pre-ind	5	1	H401450	8	0	30	b.both	pre-ind	3	0	TRUE	6	H400683	H400684
1	20	400	b.both	pre-ind	5	1	H401450	8	0	31	b.both	pre-ind	4	0	TRUE	6	H400683	H400684
0	16	256	b.both	pre-ind	2	0	H900221	8	1	32	b.both	pre-ind	5	0	TRUE	6	H400683	H400684
0	17	289	b.both	pre-ind	2	0	H900221	8	0	33	b.both	pre-ind	1	0	TRUE	7	H400683	H400684
0	18	324	b.both	pre-ind	2	0	H900221	8	0	34	b.both	pre-ind	2	0	TRUE	7	H400683	H400684
0	19	361	b.both	pre-ind	2	0	H900221	8	0	35	b.both	pre-ind	3	0	TRUE	7	H400683	H400684
0	20	400	b.both	pre-ind	2	0	H900221	8	0	36	c.mum	pre-ind	4	0	TRUE	7	H400683	H400684
0	21	441	b.both	pre-ind	2	1	H900221	8	0	37	c.mum	pre-ind	5	0	TRUE	7	H400683	H400684
0	22	484	b.both	pre-ind	2	1	H900221	8	0	38	c.mum	pre-ind	6	0	TRUE	7	H400683	H400684
0	23	529	b.both	pre-ind	2	1	H900221	8	0	39	c.mum	pre-ind	7	0	TRUE	7	H400683	H400684
0	24	576	b.both	pre-ind	2	1	H900221	8	0	40	c.mum	pre-ind	8	0	TRUE	7	H400683	H400684
0	25	625	b.both	pre-ind	2	1	H900221	8	0	41	c.mum	pre-ind	9	0	TRUE	7	H400683	H400684
0	26	676	b.both	pre-ind	2	1	H900221	8	0	42	c.mum	pre-ind	10	0	TRUE	7	H400683	H400684
0	27	729	b.both	pre-ind	2	1	H900221	8	0	43	c.mum	pre-ind	10	0	TRUE	7	H400683	H400684
0	28	784	b.both	pre-ind	2	1	H900221	8	0	44	c.mum	pre-ind	10	0	TRUE	7	H400683	H400684
0	29	841	c.mum	pre-ind	2	1	H900221	8	0	45	c.mum	pre-ind	10	0	TRUE	7	H400683	H400684
0	30	900	c.mum	pre-ind	2	1	H900221	8	0	46	c.mum	pre-ind	10	0	TRUE	7	H400683	H400684
0	31	961	c.mum	pre-ind	2	1	H900221	8	0	47	c.mum	pre-ind	10	0	TRUE	7	H400683	H400684
1	32	1024	c.mum	pre-ind	2	1	H900221	8	0	48	c.mum	pre-ind	10	0	TRUE	7	H400683	H400684
0	16	256	b.both	pre-ind	3	0	H900441	11	0	49	c.mum	pre-ind	10	0	TRUE	7	H400683	H400684
0	17	289	b.both	pre-ind	3	0	H900441	11	0	50	a.none	pre-ind	10	0	TRUE	7	H400683	H400684
0	18	324	b.both	pre-ind	3	0	H900441	11	0	26	c.mum	pre-ind	1	0	TRUE	2	H400684	H400696
0	19	361	b.both	pre-ind	3	0	H900441	11	0	27	c.mum	pre-ind	2	0	TRUE	2	H400684	H400696
0	20	400	b.both	pre-ind	3	0	H900441	11	0	28	c.mum	pre-ind	3	0	TRUE	2	H400684	H400696
0	21	441	b.both	pre-ind	3	0	H900441	11	0	29	c.mum	pre-ind	4	0	TRUE	2	H400684	H400696
0	22	484	b.both	pre-ind	3	1	H900441	11	1	30	c.mum	pre-ind	5	0	TRUE	2	H400684	H400696
0	23	529	b.both	pre-ind	3	1	H900441	11	0	31	c.mum	pre-ind	1	0	TRUE	3	H400684	H400696
0	24	576	b.both	pre-ind	3	1	H900441	11	0	32	c.mum	pre-ind	2	0	TRUE	3	H400684	H400696
0	25	625	b.both	pre-ind	3	1	H900441	11	0	33	c.mum	pre-ind	3	0	TRUE	3	H400684	H400696
0	26	676	b.both	pre-ind	3	1	H900441	11	0	34	c.mum	pre-ind	4	0	TRUE	3	H400684	H400696
0	27	729	c.mum	pre-ind	3	1	H900441	11	0	35	c.mum	pre-ind	5	0	TRUE	3	H400684	H400696
1	28	784	c.mum	pre-ind	3	1	H900441	11	0	22	b.both	pre-ind	1	0	TRUE	2	H900388	H400698
0	16	256	b.both	pre-ind	5	1	H900441	11	0	23	b.both	pre-ind	2	0	TRUE	2	H900388	H400698
0	17	289	b.both	pre-ind	5	1	H900441	11	1	24	b.both	pre-ind	3	0	FALSE	2	H900388	H400698
0	18	324	b.both	pre-ind	5	1	H900441	11	0	25	b.both	pre-ind	1	0	TRUE	3	H900388	H400698
0	19	361	b.both	pre-ind	5	1	H900441	11	1	26	b.both	pre-ind	2	0	TRUE	3	H900388	H400698
0	20	400	b.both	pre-ind	5	1	H900441	11	0	27	b.both	pre-ind	1	0	TRUE	4	H900388	H400698
0	21	441	c.mum	pre-ind	5	1	H900441	11	0	28	b.both	pre-ind	2	0	TRUE	4	H900388	H400698
0	22	484	c.mum	pre-ind	5	1	H900441	11	0	29	b.both	pre-ind	3	0	TRUE	4	H900388	H400698
0	23	529	c.mum	pre-ind	5	1	H900441	11	0	30	b.both	pre-ind	4	0	TRUE	4	H900388	H400698
0	16	256	c.mum	pre-ind	4	1	H903626	12	0	31	b.both	pre-ind	5	0	TRUE	4	H900388	H400698
0	17	289	c.mum	pre-ind	4	1	H903626	12	1	32	b.both	pre-ind	6	0	TRUE	4	H900388	H400698
0	18	324	c.mum	pre-ind	4	1	H903626	12	0	33	b.both	pre-ind	1	0	TRUE	5	H900388	H400698
0	19	361	c.mum	pre-ind	4	1	H903626	12	0	34	b.both	pre-ind	2	0	TRUE	5	H900388	H400698
0	20	400	c.mum	pre-ind	4	1	H903626	12	1	35	b.both	pre-ind	3	0	TRUE	5	H900388	H400698
0	21	441	c.mum	pre-ind	4	1	H903626	12	0	36	b.both	pre-ind	1	0	TRUE	6	H900388	H400698
0	22	484	c.mum	pre-ind	4	1	H903626	12	1	37	b.both	pre-ind	2	0	TRUE	6	H900388	H400698
0	23	529	c.mum	pre-ind	4	1	H903626	12	1	38	b.both	pre-ind	1	0	FALSE	7	H900388	H400698
1	24	576	c.mum	transition	4	1	H903626	12	0	39	b.both	pre-ind	1	0	FALSE	8	H900388	H400698
0	16	256	b.both	pre-ind	2	0	H401504	12	0	40	b.both	pre-ind	2	0	FALSE	8	H900388	H400698
0	17	289	b.both	pre-ind	2	0	H401504	12	0	41	b.both	pre-ind	3	0	FALSE	8	H900388	H400698
0	18	324	b.both	pre-ind	2	0	H401504	12	1	42	b.both	pre-ind	4	0	FALSE	8	H900388	H400698
0	19	361	b.both	pre-ind	2	0	H401504	12	0	43	b.both	pre-ind	1	0	FALSE	9	H900388	H400698
0	20	400	b.both	pre-ind	2	0	H401504	12	0	44	b.both	pre-ind	2	0	FALSE	9	H900388	H400698
0	21	441	b.both	pre-ind	2	0	H401504	12	0	45	b.both	pre-ind	3	0	FALSE	9	H900388	H400698
0	22	484	b.both	pre-ind	2	0	H401504	12	0	46	b.both	pre-ind	4	0	FALSE	9	H900388	H400698
0	23	529	b.both	pre-ind	2	0	H401504	12	0	47	b.both	pre-ind	5	0	FALSE	9	H900388	H400698
0	24	576	b.both	pre-ind	2	0	H401504	12	0	48	b.both	pre-ind	6	0	FALSE	9	H900388	H400698
0	25	625	b.both	pre-ind	2	0	H401504	12	0	49	d.mil	pre-ind	7	0	FALSE	9	H900388	H400698
0	26	676	b.both	pre-ind	2	0	H401504	12	0	50	d.mil	pre-ind	8	0	FALSE	9	H900388	H400698
0	27	729	b.both	pre-ind	2	0	H401504	12	0	23	a.none	pre-ind	1	3	TRUE	2	H903066	H400741
0	28	784	b.both	pre-ind	2	0	H401504	12	1	24	a.none	pre-ind	2	3	TRUE	2	H903066	H400741
0	29	841	b.both	pre-ind	2	0	H401504	12	1	25	a.none	pre-ind	1	4	TRUE	3	H903066	H400741
0	30	900	b.both	pre-ind	2	0	H401504	12	0	26	a.none	pre-ind	1	3	TRUE	4	H903066	H400741
0	31	961	b.both	pre-ind	2	0	H401504	12	0	27	a.none	pre-ind	2	3	TRUE	4	H903066	H400741
0	32	1024	b.both	pre-ind	2	0	H401504	12	0	28	a.none	pre-ind	3	3	TRUE	4	H903066	H400741
0	33	1089	c.mum	pre-ind	2	0	H401504	12	1	29	a.none	pre-ind	4	3	FALSE	4	H903066	H400741
0	34	1156	c.mum	pre-ind	2	0	H401504	12	0	30	a.none	pre-ind	1	3	TRUE	5	H903066	H400741
0	35	1225	c.mum	pre-ind	2	0	H401504	12	0	31	a.none	pre-ind	2	3	TRUE	5	H903066	H400741
1	36	1296	c.mum	transition	2	0	H401504	12	1	32	a.none	pre-ind	3	3	TRUE	5	H903066	H400741
0	16	256	d.mil	pre-ind	3	0	H900321	12	0	33	a.none	pre-ind	1	3	TRUE	6	H903066	H400741
0	17	289	d.mil	pre-ind	3	0	H900321	12	0	34	a.none	pre-ind	2	3	TRUE	6	H903066	H400741
0	18	324	d.mil	pre-ind	3	0	H900321	12	1	35	a.none	pre-ind	3	3	TRUE	6.5	H903066	H400741
0	19	361	d.mil	pre-ind	3	0	H900321	12	0	36	a.none	pre-ind	1	3	TRUE	7.5	H903066	H400741
0	20	400	d.mil	pre-ind	3	0	H900321	12	0	37	a.none	pre-ind	2	3	TRUE	7.5	H903066	H400741
0	21	441	d.mil	transition	3	0	H900321	12	0	38	a.none	pre-ind	3	3	TRUE	7.5	H903066	H400741
1	22	484	d.mil	transition	3	0	H900321	12	0	39	a.none	pre-ind	4	2	TRUE	7.5	H903066	H400741
0	16	256	b.both	pre-ind	2	1	H900539	10	0	40	a.none	pre-ind	5	2	TRUE	7.5	H903066	H400741
0	17	289	c.mum	pre-ind	2	1	H900539	10	0	41	a.none	pre-ind	6	2	TRUE	7.5	H903066	H400741
1	18	324	c.mum	pre-ind	2	1	H900539	10	0	42	a.none	pre-ind	7	2	TRUE	7.5	H903066	H400741
0	16	256	b.both	pre-ind	6	1	H401577	8	0	43	a.none	pre-ind	8	2	TRUE	7.5	H903066	H400741
0	17	289	b.both	pre-ind	6	1	H401577	8	0	44	a.none	pre-ind	9	2	TRUE	7.5	H903066	H400741
0	18	324	b.both	pre-ind	6	2	H401577	8	0	45	a.none	pre-ind	10	2	TRUE	7.5	H903066	H400741
0	19	361	b.both	pre-ind	6	2	H401577	8	0	46	a.none	pre-ind	10	2	TRUE	7.5	H903066	H400741
0	20	400	b.both	pre-ind	6	2	H401577	8	0	47	a.none	pre-ind	10	2	TRUE	7.5	H903066	H400741
0	21	441	b.both	pre-ind	6	2	H401577	8	0	48	a.none	pre-ind	10	2	TRUE	7.5	H903066	H400741
1	22	484	b.both	pre-ind	6	2	H401577	8	0	49	a.none	pre-ind	10	2	TRUE	7.5	H903066	H400741
0	16	256	c.mum	pre-ind	3	0	H900448	12	0	50	a.none	pre-ind	10	2	TRUE	7.5	H903066	H400741
0	17	289	c.mum	pre-ind	3	0	H900448	12	0	25	d.mil	pre-ind	1	3	FALSE	2	H903066	H400742
0	18	324	c.mum	pre-ind	3	0	H900448	12	0	26	d.mil	pre-ind	2	3	FALSE	2	H903066	H400742
0	19	361	c.mum	pre-ind	3	0	H900448	12	1	27	d.mil	pre-ind	3	3	FALSE	2	H903066	H400742
0	20	400	c.mum	transition	3	0	H900448	12	0	28	d.mil	pre-ind	1	3	FALSE	3	H903066	H400742
0	21	441	c.mum	transition	3	0	H900448	12	1	29	d.mil	pre-ind	2	3	FALSE	3	H903066	H400742
1	22	484	c.mum	transition	3	0	H900448	12	0	30	d.mil	pre-ind	1	3	FALSE	4	H903066	H400742
0	16	256	b.both	transition	3	0	H900962	12	1	31	d.mil	pre-ind	2	3	FALSE	4	H903066	H400742
0	17	289	b.both	transition	3	0	H900962	12	1	32	d.mil	pre-ind	1	3	FALSE	5	H903066	H400742
0	18	324	b.both	transition	3	0	H900962	12	0	33	d.mil	pre-ind	1	3	TRUE	6	H903066	H400742
0	19	361	b.both	transition	3	0	H900962	12	0	34	d.mil	pre-ind	2	3	TRUE	6	H903066	H400742
0	20	400	b.both	transition	3	0	H900962	12	1	35	d.mil	pre-ind	3	3	TRUE	6	H903066	H400742
0	21	441	b.both	transition	3	0	H900962	12	0	36	d.mil	pre-ind	1	3	TRUE	7	H903066	H400742
1	22	484	c.mum	transition	3	0	H900962	12	0	26	a.none	pre-ind	1	3	TRUE	2	H903066	H400744
0	16	256	b.both	transition	5	1	H900962	13	0	27	a.none	pre-ind	2	3	TRUE	2	H903066	H400744
0	17	289	b.both	transition	5	1	H900962	13	1	28	a.none	pre-ind	3	3	TRUE	2	H903066	H400744
0	18	324	b.both	transition	5	1	H900962	13	0	29	a.none	pre-ind	1	3	TRUE	3	H903066	H400744
0	19	361	b.both	transition	5	1	H900962	13	1	30	a.none	pre-ind	2	3	TRUE	3	H903066	H400744
0	20	400	b.both	transition	5	1	H900962	13	0	31	a.none	pre-ind	1	3	TRUE	4	H903066	H400744
0	21	441	b.both	transition	5	1	H900962	13	0	32	a.none	pre-ind	2	3	TRUE	4	H903066	H400744
0	22	484	b.both	transition	5	1	H900962	13	0	33	a.none	pre-ind	3	3	TRUE	4	H903066	H400744
0	23	529	b.both	transition	5	1	H900962	13	0	34	a.none	pre-ind	4	2	TRUE	4	H903066	H400744
0	24	576	b.both	transition	5	1	H900962	13	0	35	a.none	pre-ind	5	2	TRUE	4	H903066	H400744
1	25	625	b.both	transition	5	1	H900962	13	0	36	a.none	pre-ind	6	2	TRUE	4	H903066	H400744
0	16	256	b.both	pre-ind	1	0	H903708	12	0	37	a.none	pre-ind	7	2	TRUE	4	H903066	H400744
0	17	289	b.both	pre-ind	1	0	H903708	12	1	38	a.none	pre-ind	8	2	TRUE	4	H903066	H400744
0	18	324	b.both	pre-ind	1	0	H903708	12	0	39	a.none	pre-ind	1	2	TRUE	5	H903066	H400744
0	19	361	b.both	pre-ind	1	0	H903708	12	0	40	a.none	pre-ind	2	2	TRUE	5	H903066	H400744
0	20	400	b.both	pre-ind	1	0	H903708	12	0	41	a.none	pre-ind	3	2	TRUE	5	H903066	H400744
0	21	441	b.both	pre-ind	1	0	H903708	12	0	42	a.none	pre-ind	4	2	TRUE	5	H903066	H400744
0	22	484	b.both	pre-ind	1	0	H903708	12	0	43	a.none	pre-ind	5	2	TRUE	5	H903066	H400744
0	23	529	b.both	pre-ind	1	0	H903708	12	0	44	a.none	pre-ind	6	2	TRUE	5	H903066	H400744
0	24	576	b.both	pre-ind	1	0	H903708	12	0	45	a.none	pre-ind	7	2	TRUE	5	H903066	H400744
0	25	625	b.both	pre-ind	1	0	H903708	12	0	46	a.none	pre-ind	8	1	TRUE	5	H903066	H400744
0	26	676	b.both	pre-ind	1	0	H903708	12	0	47	a.none	pre-ind	9	1	TRUE	5	H903066	H400744
0	27	729	d.mil	pre-ind	1	0	H903708	12	0	33	b.both	pre-ind	1	2	FALSE	2	H400793	H400800
0	28	784	d.mil	pre-ind	1	0	H903708	12	0	34	b.both	pre-ind	2	2	FALSE	2	H400793	H400800
0	29	841	d.mil	pre-ind	1	0	H903708	12	1	35	b.both	pre-ind	3	2	TRUE	2	H400793	H400800
0	30	900	d.mil	pre-ind	1	0	H903708	12	0	36	b.both	pre-ind	1	2	TRUE	3	H400793	H400800
0	31	961	d.mil	pre-ind	1	0	H903708	12	0	37	b.both	pre-ind	2	2	TRUE	3	H400793	H400800
0	32	1024	a.none	transition	1	0	H903708	12	0	38	b.both	pre-ind	3	2	TRUE	3	H400793	H400800
0	33	1089	a.none	transition	1	0	H903708	12	0	39	b.both	pre-ind	4	2	TRUE	3	H400793	H400800
0	34	1156	a.none	transition	1	0	H903708	12	0	40	b.both	pre-ind	5	2	TRUE	3	H400793	H400800
0	35	1225	a.none	transition	1	0	H903708	12	0	41	b.both	pre-ind	6	2	TRUE	3	H400793	H400800
1	36	1296	a.none	transition	1	0	H903708	12	0	42	b.both	pre-ind	7	1	TRUE	3	H400793	H400800
0	16	256	b.both	pre-ind	3	0	H900295	8	0	43	b.both	pre-ind	8	1	TRUE	3	H400793	H400800
0	17	289	b.both	pre-ind	3	0	H900295	8	0	44	b.both	pre-ind	9	1	TRUE	3	H400793	H400800
0	18	324	b.both	pre-ind	3	0	H900295	8	0	45	b.both	pre-ind	10	0	TRUE	3	H400793	H400800
0	19	361	b.both	pre-ind	3	0	H900295	8	0	46	d.mil	pre-ind	10	0	TRUE	3	H400793	H400800
0	20	400	b.both	pre-ind	3	0	H900295	8	0	47	d.mil	pre-ind	10	0	TRUE	3	H400793	H400800
0	21	441	b.both	pre-ind	3	1	H900295	8	0	48	d.mil	pre-ind	10	0	TRUE	3	H400793	H400800
1	22	484	b.both	pre-ind	3	1	H900295	8	0	49	d.mil	pre-ind	10	0	TRUE	3	H400793	H400800
0	16	256	c.mum	pre-ind	5	1	H900295	8	0	50	d.mil	pre-ind	10	0	TRUE	3	H400793	H400800
0	17	289	c.mum	pre-ind	5	1	H900295	8	0	26	b.both	pre-ind	1	3	TRUE	2	H400793	H400801
0	18	324	c.mum	pre-ind	5	1	H900295	8	0	27	b.both	pre-ind	2	3	FALSE	2	H400793	H400801
0	19	361	c.mum	pre-ind	5	1	H900295	8	1	27	b.both	pre-ind	1	2	FALSE	2	H400859	H400860
0	20	400	c.mum	pre-ind	5	2	H900295	8	0	28	b.both	pre-ind	1	2	TRUE	3	H400859	H400860
1	21	441	c.mum	pre-ind	5	2	H900295	8	1	29	b.both	pre-ind	2	2	TRUE	3	H400859	H400860
0	16	256	b.both	pre-ind	13	4	H900295	11	0	30	b.both	pre-ind	1	2	TRUE	4	H400859	H400860
0	17	289	b.both	pre-ind	13	4	H900295	11	0	31	b.both	pre-ind	2	2	TRUE	4	H400859	H400860
0	18	324	b.both	pre-ind	13	4	H900295	11	1	32	b.both	pre-ind	3	2	TRUE	4	H400859	H400860
0	19	361	b.both	pre-ind	13	4	H900295	11	0	33	b.both	pre-ind	1	2	TRUE	5	H400859	H400860
0	20	400	b.both	pre-ind	13	4	H900295	11	0	34	b.both	pre-ind	2	2	TRUE	5	H400859	H400860
0	21	441	d.mil	pre-ind	13	4	H900295	11	1	35	b.both	pre-ind	3	2	TRUE	5	H400859	H400860
0	22	484	d.mil	pre-ind	13	4	H900295	11	0	36	b.both	pre-ind	1	2	TRUE	6	H400859	H400860
0	23	529	d.mil	pre-ind	13	4	H900295	11	1	37	b.both	pre-ind	2	2	FALSE	6	H400859	H400860
0	24	576	d.mil	pre-ind	13	4	H900295	11	0	38	b.both	pre-ind	1	2	FALSE	7	H400859	H400860
0	25	625	d.mil	pre-ind	13	3	H900295	11	0	39	b.both	pre-ind	2	2	FALSE	7	H400859	H400860
0	26	676	d.mil	pre-ind	13	2	H900295	11	0	40	b.both	pre-ind	3	2	FALSE	7	H400859	H400860
0	27	729	d.mil	pre-ind	13	2	H900295	11	0	41	b.both	pre-ind	4	2	FALSE	7	H400859	H400860
0	28	784	d.mil	pre-ind	13	2	H900295	11	0	42	b.both	pre-ind	5	2	FALSE	7	H400859	H400860
1	29	841	d.mil	pre-ind	13	2	H900295	11	0	43	b.both	pre-ind	6	2	FALSE	7	H400859	H400860
0	16	256	d.mil	pre-ind	9	1	H401676	12	0	44	b.both	pre-ind	7	2	FALSE	7	H400859	H400860
0	17	289	d.mil	pre-ind	9	1	H401676	12	0	45	b.both	pre-ind	8	2	FALSE	7	H400859	H400860
0	18	324	d.mil	pre-ind	9	1	H401676	12	0	46	b.both	pre-ind	9	2	FALSE	7	H400859	H400860
0	19	361	a.none	pre-ind	9	1	H401676	12	0	47	b.both	pre-ind	10	2	FALSE	7	H400859	H400860
0	20	400	a.none	transition	9	1	H401676	12	0	48	b.both	pre-ind	10	2	FALSE	7	H400859	H400860
0	21	441	a.none	transition	9	1	H401676	12	0	49	b.both	pre-ind	10	2	FALSE	7	H400859	H400860
1	22	484	a.none	transition	9	1	H401676	12	0	50	b.both	pre-ind	10	2	FALSE	7	H400859	H400860
0	16	256	b.both	transition	3	1	H401683	12	1	29	b.both	pre-ind	1	2	FALSE	2	H400859	H400862
0	17	289	c.mum	transition	3	1	H401683	12	0	30	b.both	pre-ind	1	2	TRUE	3	H400859	H400862
0	18	324	c.mum	transition	3	0	H401683	12	0	31	b.both	pre-ind	2	2	TRUE	3	H400859	H400862
0	19	361	c.mum	transition	3	0	H401683	12	1	32	b.both	pre-ind	3	2	TRUE	3	H400859	H400862
1	20	400	c.mum	transition	3	0	H401683	12	0	33	b.both	pre-ind	1	2	TRUE	4	H400859	H400862
0	16	256	b.both	pre-ind	2	0	H401730	9	0	34	b.both	pre-ind	2	2	TRUE	4	H400859	H400862
0	17	289	b.both	pre-ind	2	0	H401730	9	0	35	c.mum	pre-ind	3	2	TRUE	4	H400859	H400862
0	18	324	b.both	pre-ind	2	0	H401730	9	1	36	c.mum	pre-ind	4	2	TRUE	4	H400859	H400862
0	19	361	b.both	pre-ind	2	0	H401730	9	0	37	c.mum	pre-ind	1	2	TRUE	5	H400859	H400862
0	20	400	b.both	pre-ind	2	0	H401730	9	0	38	c.mum	pre-ind	2	2	TRUE	5	H400859	H400862
0	21	441	b.both	pre-ind	2	0	H401730	9	1	39	c.mum	pre-ind	3	2	TRUE	5.5	H400859	H400862
0	22	484	b.both	pre-ind	2	1	H401730	9	0	40	c.mum	pre-ind	1	2	TRUE	6.5	H400859	H400862
0	23	529	b.both	pre-ind	2	1	H401730	9	0	41	c.mum	pre-ind	2	2	TRUE	6.5	H400859	H400862
0	24	576	b.both	pre-ind	2	1	H401730	9	0	42	c.mum	pre-ind	3	2	TRUE	6.5	H400859	H400862
0	25	625	b.both	pre-ind	2	2	H401730	9	0	43	c.mum	pre-ind	4	2	TRUE	6.5	H400859	H400862
0	26	676	b.both	pre-ind	2	2	H401730	9	0	44	c.mum	pre-ind	5	2	TRUE	6.5	H400859	H400862
0	27	729	b.both	pre-ind	2	2	H401730	9	0	45	c.mum	pre-ind	6	1	TRUE	6.5	H400859	H400862
1	28	784	b.both	pre-ind	2	2	H401730	9	0	46	c.mum	pre-ind	7	1	TRUE	6.5	H400859	H400862
0	16	256	b.both	pre-ind	4	1	H401730	10	0	47	c.mum	pre-ind	8	1	TRUE	6.5	H400859	H400862
0	17	289	b.both	pre-ind	4	1	H401730	10	0	48	a.none	pre-ind	9	1	TRUE	6.5	H400859	H400862
0	18	324	b.both	pre-ind	4	1	H401730	10	0	49	a.none	pre-ind	10	1	TRUE	6.5	H400859	H400862
0	19	361	b.both	pre-ind	4	2	H401730	10	0	50	a.none	pre-ind	10	1	TRUE	6.5	H400859	H400862
0	20	400	b.both	pre-ind	4	2	H401730	10	0	25	c.mum	pre-ind	1	2	FALSE	2	H400859	H400864
0	21	441	b.both	pre-ind	4	2	H401730	10	0	26	c.mum	pre-ind	2	2	FALSE	2	H400859	H400864
0	22	484	b.both	pre-ind	4	2	H401730	10	0	27	c.mum	pre-ind	3	2	FALSE	2	H400859	H400864
0	23	529	b.both	pre-ind	4	3	H401730	10	1	28	c.mum	pre-ind	4	2	FALSE	2	H400859	H400864
0	24	576	b.both	pre-ind	4	3	H401730	10	0	29	c.mum	pre-ind	1	2	FALSE	3	H400859	H400864
0	25	625	b.both	pre-ind	4	3	H401730	10	0	30	c.mum	pre-ind	2	2	FALSE	3	H400859	H400864
0	26	676	b.both	pre-ind	4	3	H401730	10	0	31	c.mum	pre-ind	3	2	FALSE	3	H400859	H400864
0	27	729	b.both	pre-ind	4	3	H401730	10	0	32	c.mum	pre-ind	4	2	FALSE	3	H400859	H400864
0	28	784	b.both	pre-ind	4	3	H401730	10	0	33	c.mum	pre-ind	5	2	FALSE	3	H400859	H400864
1	29	841	b.both	pre-ind	4	3	H401730	10	0	34	c.mum	pre-ind	6	2	FALSE	3	H400859	H400864
0	16	256	b.both	pre-ind	5	2	H401730	10	0	35	c.mum	pre-ind	7	2	FALSE	3	H400859	H400864
0	17	289	b.both	pre-ind	5	2	H401730	10	0	36	c.mum	pre-ind	8	2	FALSE	3	H400859	H400864
0	18	324	b.both	pre-ind	5	2	H401730	10	0	37	c.mum	pre-ind	9	2	FALSE	3	H400859	H400864
0	19	361	b.both	pre-ind	5	2	H401730	10	0	38	c.mum	pre-ind	10	2	FALSE	3	H400859	H400864
0	20	400	b.both	pre-ind	5	3	H401730	10	0	39	c.mum	pre-ind	10	2	FALSE	3	H400859	H400864
0	21	441	b.both	pre-ind	5	3	H401730	10	0	40	c.mum	pre-ind	10	2	FALSE	3	H400859	H400864
0	22	484	b.both	pre-ind	5	3	H401730	10	0	41	c.mum	pre-ind	10	2	FALSE	3	H400859	H400864
0	23	529	b.both	pre-ind	5	3	H401730	10	0	42	c.mum	pre-ind	10	1	FALSE	3	H400859	H400864
1	24	576	b.both	pre-ind	5	3	H401730	10	0	43	c.mum	pre-ind	10	1	FALSE	3	H400859	H400864
0	16	256	b.both	pre-ind	7	3	H401730	10	0	44	c.mum	pre-ind	10	1	FALSE	3	H400859	H400864
0	17	289	b.both	pre-ind	7	3	H401730	10	0	45	a.none	pre-ind	10	1	FALSE	3	H400859	H400864
0	18	324	b.both	pre-ind	7	3	H401730	10	0	46	a.none	pre-ind	10	1	FALSE	3	H400859	H400864
0	19	361	b.both	pre-ind	7	3	H401730	10	0	47	a.none	pre-ind	10	1	FALSE	3	H400859	H400864
0	20	400	b.both	pre-ind	7	3	H401730	10	0	48	a.none	pre-ind	10	0	FALSE	3	H400859	H400864
0	21	441	b.both	pre-ind	7	3	H401730	10	0	49	a.none	pre-ind	10	0	FALSE	3	H400859	H400864
0	22	484	b.both	pre-ind	7	3	H401730	10	0	50	a.none	pre-ind	10	0	FALSE	3	H400859	H400864
0	23	529	b.both	pre-ind	7	3	H401730	10	0	31	b.both	pre-ind	1	0	FALSE	2	H901195	H400880
0	24	576	b.both	pre-ind	7	3	H401730	10	1	32	b.both	pre-ind	2	0	TRUE	2	H901195	H400880
0	25	625	b.both	pre-ind	7	3	H401730	10	0	33	b.both	pre-ind	1	0	TRUE	3	H901195	H400880
1	26	676	b.both	pre-ind	7	3	H401730	10	1	34	b.both	pre-ind	2	0	TRUE	3	H901195	H400880
0	16	256	d.mil	pre-ind	4	0	H401732	13	0	35	b.both	pre-ind	1	0	FALSE	4	H901195	H400880
0	17	289	d.mil	pre-ind	4	0	H401732	13	1	36	b.both	pre-ind	2	0	FALSE	4	H901195	H400880
0	18	324	d.mil	pre-ind	4	0	H401732	13	0	37	b.both	pre-ind	1	0	TRUE	5	H901195	H400880
0	19	361	d.mil	transition	4	0	H401732	13	0	38	b.both	pre-ind	2	0	TRUE	5	H901195	H400880
0	20	400	d.mil	transition	4	0	H401732	13	0	39	b.both	pre-ind	3	0	TRUE	5	H901195	H400880
0	21	441	d.mil	transition	4	0	H401732	13	0	40	b.both	pre-ind	4	0	TRUE	5	H901195	H400880
0	22	484	d.mil	transition	4	0	H401732	13	1	41	b.both	pre-ind	5	0	TRUE	5	H901195	H400880
0	23	529	d.mil	transition	4	0	H401732	13	0	42	b.both	pre-ind	1	0	TRUE	6	H901195	H400880
0	24	576	d.mil	transition	4	0	H401732	13	1	43	d.mil	pre-ind	2	0	TRUE	6	H901195	H400880
0	25	625	d.mil	transition	4	0	H401732	13	0	44	d.mil	pre-ind	1	0	TRUE	7	H901195	H400880
0	26	676	d.mil	transition	4	0	H401732	13	0	45	d.mil	pre-ind	2	0	TRUE	7	H901195	H400880
0	27	729	d.mil	transition	4	0	H401732	13	0	46	d.mil	pre-ind	3	0	TRUE	7	H901195	H400880
0	28	784	d.mil	transition	4	0	H401732	13	0	47	d.mil	pre-ind	4	0	TRUE	7	H901195	H400880
0	29	841	d.mil	transition	4	0	H401732	13	0	48	d.mil	pre-ind	5	0	TRUE	7	H901195	H400880
0	30	900	d.mil	transition	4	0	H401732	13	0	49	d.mil	pre-ind	6	0	TRUE	7	H901195	H400880
0	31	961	d.mil	transition	4	0	H401732	13	0	50	d.mil	pre-ind	7	0	TRUE	7	H901195	H400880
0	32	1024	d.mil	transition	4	0	H401732	13	0	29	c.mum	pre-ind	1	0	TRUE	2	H400911	H400914
1	33	1089	d.mil	transition	4	0	H401732	13	0	30	c.mum	pre-ind	2	0	TRUE	2	H400911	H400914
0	16	256	b.both	pre-ind	2	0	H900455	9	1	31	c.mum	pre-ind	3	0	TRUE	2	H400911	H400914
0	17	289	b.both	pre-ind	2	0	H900455	9	0	32	c.mum	pre-ind	1	0	TRUE	3	H400911	H400914
0	18	324	b.both	pre-ind	2	1	H900455	9	0	33	c.mum	pre-ind	2	0	TRUE	3	H400911	H400914
0	19	361	b.both	pre-ind	2	1	H900455	9	1	34	c.mum	pre-ind	3	0	TRUE	3	H400911	H400914
0	20	400	b.both	pre-ind	2	1	H900455	9	0	35	c.mum	pre-ind	1	0	TRUE	4	H400911	H400914
0	21	441	b.both	pre-ind	2	1	H900455	9	0	36	c.mum	pre-ind	2	0	TRUE	4	H400911	H400914
1	22	484	b.both	pre-ind	2	1	H900455	9	1	37	c.mum	pre-ind	3	0	TRUE	4	H400911	H400914
0	16	256	b.both	pre-ind	3	1	H900455	10	0	38	c.mum	pre-ind	1	0	TRUE	5	H400911	H400914
0	17	289	b.both	pre-ind	3	1	H900455	10	1	39	c.mum	pre-ind	2	0	TRUE	5	H400911	H400914
0	18	324	b.both	pre-ind	3	1	H900455	10	0	40	c.mum	pre-ind	1	0	TRUE	6	H400911	H400914
0	19	361	b.both	pre-ind	3	1	H900455	10	0	41	a.none	pre-ind	2	0	TRUE	6	H400911	H400914
0	20	400	b.both	pre-ind	3	1	H900455	10	1	42	a.none	pre-ind	3	0	TRUE	6	H400911	H400914
0	21	441	b.both	pre-ind	3	1	H900455	10	0	43	a.none	pre-ind	1	0	FALSE	7	H400911	H400914
0	22	484	b.both	pre-ind	3	1	H900455	10	0	44	a.none	pre-ind	2	0	FALSE	7	H400911	H400914
0	23	529	b.both	pre-ind	3	1	H900455	10	0	45	a.none	pre-ind	3	0	FALSE	7	H400911	H400914
0	24	576	b.both	pre-ind	3	1	H900455	10	0	46	a.none	pre-ind	4	0	FALSE	7	H400911	H400914
0	25	625	b.both	pre-ind	3	2	H900455	10	0	47	a.none	pre-ind	5	0	FALSE	7	H400911	H400914
0	26	676	b.both	pre-ind	3	2	H900455	10	0	48	a.none	pre-ind	6	0	FALSE	7	H400911	H400914
0	27	729	b.both	pre-ind	3	2	H900455	10	0	49	a.none	pre-ind	7	0	FALSE	7	H400911	H400914
0	28	784	b.both	pre-ind	3	2	H900455	10	0	50	a.none	pre-ind	8	0	FALSE	7	H400911	H400914
0	29	841	b.both	pre-ind	3	2	H900455	10	0	26	b.both	pre-ind	1	2	FALSE	2	H400914	H400920
0	30	900	b.both	pre-ind	3	3	H900455	10	0	27	b.both	pre-ind	2	2	FALSE	2	H400914	H400920
0	31	961	c.mum	pre-ind	3	3	H900455	10	1	28	c.mum	pre-ind	3	2	FALSE	2	H400914	H400920
1	32	1024	c.mum	pre-ind	3	3	H900455	10	0	29	c.mum	pre-ind	1	2	FALSE	3	H400914	H400920
0	16	256	c.mum	pre-ind	4	2	H900455	10	0	30	c.mum	pre-ind	2	2	FALSE	3	H400914	H400920
0	17	289	c.mum	pre-ind	4	2	H900455	10	0	31	c.mum	transition	3	1	FALSE	3	H400914	H400920
0	18	324	c.mum	pre-ind	4	2	H900455	10	1	32	c.mum	transition	4	1	FALSE	3	H400914	H400920
0	19	361	c.mum	pre-ind	4	2	H900455	10	0	33	c.mum	transition	1	1	TRUE	4	H400914	H400920
0	20	400	c.mum	pre-ind	4	2	H900455	10	0	34	c.mum	transition	2	1	TRUE	4	H400914	H400920
0	21	441	c.mum	pre-ind	4	3	H900455	10	0	35	c.mum	transition	3	1	TRUE	4	H400914	H400920
1	22	484	c.mum	pre-ind	4	3	H900455	10	1	36	c.mum	transition	4	1	TRUE	4	H400914	H400920
0	16	256	b.both	pre-ind	5	3	H900455	10	0	37	c.mum	transition	1	1	TRUE	5	H400914	H400920
0	17	289	b.both	pre-ind	5	3	H900455	10	0	38	c.mum	transition	2	1	TRUE	5	H400914	H400920
0	18	324	b.both	pre-ind	5	3	H900455	10	0	39	c.mum	transition	3	1	TRUE	5	H400914	H400920
0	19	361	b.both	pre-ind	5	2	H900455	10	0	40	c.mum	transition	4	1	TRUE	5	H400914	H400920
1	20	400	b.both	pre-ind	5	2	H900455	10	0	41	c.mum	transition	5	1	TRUE	5	H400914	H400920
0	16	256	b.both	pre-ind	1	0	H401791	11	1	42	c.mum	transition	6	1	TRUE	5	H400914	H400920
0	17	289	b.both	pre-ind	1	0	H401791	11	0	43	c.mum	transition	1	1	TRUE	6	H400914	H400920
0	18	324	b.both	pre-ind	1	1	H401791	11	0	44	c.mum	transition	2	1	TRUE	6	H400914	H400920
0	19	361	b.both	pre-ind	1	1	H401791	11	0	45	c.mum	transition	3	1	TRUE	6	H400914	H400920
0	20	400	b.both	pre-ind	1	1	H401791	11	0	46	c.mum	transition	4	1	FALSE	6	H400914	H400920
1	21	441	b.both	pre-ind	1	1	H401791	11	0	47	c.mum	transition	5	1	FALSE	6	H400914	H400920
0	16	256	c.mum	pre-ind	2	1	H401791	12	0	48	c.mum	transition	6	1	FALSE	6	H400914	H400920
0	17	289	c.mum	pre-ind	2	1	H401791	12	0	49	c.mum	transition	7	1	FALSE	6	H400914	H400920
0	18	324	c.mum	pre-ind	2	1	H401791	12	0	50	c.mum	transition	8	1	FALSE	6	H400914	H400920
0	19	361	c.mum	pre-ind	2	1	H401791	12	1	28	c.mum	transition	1	1	TRUE	2	H400914	H400921
0	20	400	c.mum	pre-ind	2	1	H401791	12	0	29	c.mum	transition	1	1	TRUE	3	H400914	H400921
0	21	441	c.mum	pre-ind	2	1	H401791	12	1	30	c.mum	transition	2	1	TRUE	3	H400914	H400921
0	22	484	c.mum	pre-ind	2	1	H401791	12	0	31	c.mum	transition	1	1	TRUE	4	H400914	H400921
0	23	529	c.mum	pre-ind	2	1	H401791	12	0	32	c.mum	transition	2	1	TRUE	4	H400914	H400921
0	24	576	c.mum	transition	2	1	H401791	12	1	33	c.mum	transition	3	1	TRUE	4	H400914	H400921
0	25	625	c.mum	transition	2	1	H401791	12	0	34	c.mum	transition	1	1	TRUE	5	H400914	H400921
0	26	676	c.mum	transition	2	1	H401791	12	1	35	c.mum	transition	2	1	TRUE	5	H400914	H400921
0	27	729	c.mum	transition	2	1	H401791	12	0	36	c.mum	transition	1	1	TRUE	6	H400914	H400921
0	28	784	c.mum	transition	2	1	H401791	12	0	37	c.mum	transition	2	1	TRUE	6	H400914	H400921
0	29	841	c.mum	transition	2	1	H401791	12	1	38	c.mum	transition	3	1	TRUE	6	H400914	H400921
0	30	900	c.mum	transition	2	1	H401791	12	0	39	c.mum	transition	1	1	TRUE	7	H400914	H400921
0	31	961	c.mum	transition	2	1	H401791	12	1	40	c.mum	transition	2	1	TRUE	7	H400914	H400921
0	32	1024	a.none	transition	2	1	H401791	12	0	41	c.mum	transition	1	1	TRUE	8	H400914	H400921
1	33	1089	a.none	transition	2	1	H401791	12	0	42	c.mum	transition	2	1	TRUE	8	H400914	H400921
0	16	256	b.both	transition	1	0	H401793	12	0	43	c.mum	transition	3	1	TRUE	8	H400914	H400921
0	17	289	b.both	transition	1	0	H401793	12	0	44	c.mum	transition	4	1	TRUE	8	H400914	H400921
0	18	324	b.both	transition	1	0	H401793	12	0	45	c.mum	transition	5	1	TRUE	8	H400914	H400921
0	19	361	b.both	transition	1	0	H401793	12	0	46	c.mum	transition	6	1	TRUE	8	H400914	H400921
0	20	400	b.both	transition	1	0	H401793	12	0	47	c.mum	transition	7	1	TRUE	8	H400914	H400921
0	21	441	b.both	transition	1	0	H401793	12	0	48	c.mum	transition	8	0	TRUE	8	H400914	H400921
0	22	484	b.both	transition	1	0	H401793	12	0	49	a.none	transition	9	0	TRUE	8	H400914	H400921
1	23	529	b.both	transition	1	0	H401793	12	0	50	a.none	transition	10	0	TRUE	8	H400914	H400921
0	16	256	c.mum	transition	5	1	H401793	14	0	31	b.both	pre-ind	1	3	FALSE	2	H400958	H400964
0	17	289	c.mum	transition	5	1	H401793	14	0	32	b.both	pre-ind	2	3	FALSE	2	H400958	H400964
0	18	324	c.mum	transition	5	1	H401793	14	0	33	b.both	pre-ind	3	3	FALSE	2	H400958	H400964
0	19	361	c.mum	transition	5	2	H401793	14	1	34	b.both	pre-ind	4	3	TRUE	2	H400958	H400964
0	20	400	c.mum	transition	5	2	H401793	14	0	35	b.both	pre-ind	1	3	TRUE	3	H400958	H400964
0	21	441	c.mum	transition	5	2	H401793	14	0	36	b.both	pre-ind	2	3	TRUE	3	H400958	H400964
0	22	484	c.mum	transition	5	2	H401793	14	0	37	b.both	pre-ind	3	3	TRUE	3	H400958	H400964
0	23	529	c.mum	transition	5	2	H401793	14	0	38	b.both	pre-ind	4	3	TRUE	3	H400958	H400964
0	24	576	c.mum	transition	5	2	H401793	14	0	39	b.both	pre-ind	5	3	TRUE	3	H400958	H400964
1	25	625	c.mum	transition	5	2	H401793	14	0	40	b.both	pre-ind	6	2	TRUE	3	H400958	H400964
0	16	256	c.mum	transition	6	2	H401793	14	0	41	b.both	pre-ind	7	2	TRUE	3	H400958	H400964
0	17	289	c.mum	transition	6	2	H401793	14	0	42	b.both	pre-ind	8	2	TRUE	3	H400958	H400964
0	18	324	c.mum	transition	6	2	H401793	14	0	43	b.both	pre-ind	9	2	TRUE	3	H400958	H400964
0	19	361	c.mum	transition	6	2	H401793	14	0	44	b.both	pre-ind	10	2	TRUE	3	H400958	H400964
0	20	400	c.mum	transition	6	2	H401793	14	0	45	d.mil	pre-ind	10	2	TRUE	3	H400958	H400964
0	21	441	c.mum	transition	6	2	H401793	14	0	46	d.mil	pre-ind	10	2	TRUE	3	H400958	H400964
0	22	484	c.mum	transition	6	2	H401793	14	0	47	d.mil	pre-ind	10	2	TRUE	3	H400958	H400964
0	23	529	c.mum	transition	6	2	H401793	14	0	48	d.mil	pre-ind	10	2	TRUE	3	H400958	H400964
0	24	576	c.mum	transition	6	2	H401793	14	0	49	d.mil	pre-ind	10	1	TRUE	3	H400958	H400964
0	25	625	c.mum	transition	6	1	H401793	14	0	50	d.mil	pre-ind	10	1	TRUE	3	H400958	H400964
1	26	676	c.mum	transition	6	1	H401793	14	0	26	d.mil	pre-ind	1	0	TRUE	2	H900875	H400974
0	16	256	d.mil	transition	1	0	H401794	13	0	27	d.mil	pre-ind	2	0	TRUE	2	H900875	H400974
0	17	289	d.mil	transition	1	0	H401794	13	0	28	d.mil	pre-ind	3	0	TRUE	2	H900875	H400974
0	18	324	a.none	transition	1	0	H401794	13	1	29	d.mil	pre-ind	4	0	TRUE	2	H900875	H400974
0	19	361	a.none	transition	1	0	H401794	13	0	30	d.mil	pre-ind	1	0	TRUE	3	H900875	H400974
0	20	400	a.none	transition	1	0	H401794	13	0	31	d.mil	pre-ind	2	0	FALSE	3	H900875	H400974
0	21	441	a.none	transition	1	0	H401794	13	1	32	d.mil	pre-ind	3	0	FALSE	3	H900875	H400974
0	22	484	a.none	transition	1	0	H401794	13	0	33	d.mil	pre-ind	1	0	FALSE	4	H900875	H400974
1	23	529	a.none	transition	1	0	H401794	13	0	34	d.mil	transition	2	0	FALSE	4	H900875	H400974
0	16	256	c.mum	pre-ind	2	0	H900335	9	0	35	d.mil	transition	3	0	FALSE	4	H900875	H400974
0	17	289	c.mum	pre-ind	2	0	H900335	9	0	36	d.mil	transition	4	0	FALSE	4	H900875	H400974
0	18	324	c.mum	pre-ind	2	0	H900335	9	0	37	d.mil	transition	5	0	FALSE	4	H900875	H400974
0	19	361	c.mum	pre-ind	2	0	H900335	9	1	38	d.mil	transition	6	0	FALSE	4	H900875	H400974
1	20	400	c.mum	pre-ind	2	0	H900335	9	1	39	d.mil	transition	1	0	TRUE	5	H900875	H400974
0	16	256	c.mum	pre-ind	4	1	H900335	10	0	40	d.mil	transition	1	0	TRUE	6	H900875	H400974
0	17	289	c.mum	pre-ind	4	1	H900335	10	0	41	d.mil	transition	2	0	TRUE	6	H900875	H400974
0	18	324	c.mum	pre-ind	4	1	H900335	10	0	42	d.mil	transition	3	0	TRUE	6	H900875	H400974
0	19	361	c.mum	pre-ind	4	1	H900335	10	0	43	d.mil	transition	4	0	TRUE	6	H900875	H400974
0	20	400	c.mum	pre-ind	4	1	H900335	10	0	44	d.mil	transition	5	0	TRUE	6	H900875	H400974
0	21	441	c.mum	pre-ind	4	1	H900335	10	0	45	d.mil	transition	6	0	TRUE	6	H900875	H400974
0	22	484	c.mum	pre-ind	4	0	H900335	10	0	46	d.mil	transition	7	0	TRUE	6	H900875	H400974
0	23	529	c.mum	pre-ind	4	0	H900335	10	0	47	d.mil	transition	8	0	TRUE	6	H900875	H400974
0	24	576	c.mum	pre-ind	4	0	H900335	10	0	48	d.mil	transition	9	0	TRUE	6	H900875	H400974
0	25	625	c.mum	pre-ind	4	0	H900335	10	0	49	d.mil	transition	10	0	TRUE	6	H900875	H400974
0	26	676	c.mum	pre-ind	4	0	H900335	10	0	50	d.mil	transition	10	0	TRUE	6	H900875	H400974
1	27	729	c.mum	pre-ind	4	0	H900335	10	0	25	d.mil	pre-ind	1	0	FALSE	2	H401097	H401111
0	16	256	b.both	pre-ind	1	0	H401843	8	0	37	a.none	pre-ind	1	0	TRUE	2	H400981	H401131
0	17	289	b.both	pre-ind	1	0	H401843	8	0	38	a.none	pre-ind	2	0	TRUE	2	H400981	H401131
0	18	324	b.both	pre-ind	1	0	H401843	8	0	39	a.none	pre-ind	3	0	TRUE	2	H400981	H401131
0	19	361	b.both	pre-ind	1	0	H401843	8	0	40	a.none	pre-ind	4	0	TRUE	2	H400981	H401131
0	20	400	b.both	pre-ind	1	0	H401843	8	0	41	a.none	pre-ind	5	0	TRUE	2	H400981	H401131
0	21	441	b.both	pre-ind	1	0	H401843	8	0	42	a.none	pre-ind	6	0	TRUE	2	H400981	H401131
0	22	484	b.both	pre-ind	1	0	H401843	8	0	43	a.none	pre-ind	7	0	TRUE	2	H400981	H401131
1	23	529	b.both	pre-ind	1	1	H401843	8	0	44	a.none	pre-ind	8	0	TRUE	2	H400981	H401131
0	16	256	b.both	pre-ind	4	1	H401843	9	0	45	a.none	pre-ind	9	0	TRUE	2	H400981	H401131
0	17	289	b.both	pre-ind	4	1	H401843	9	0	46	a.none	pre-ind	10	0	TRUE	2	H400981	H401131
0	18	324	b.both	pre-ind	4	1	H401843	9	0	47	a.none	pre-ind	10	0	TRUE	2	H400981	H401131
0	19	361	b.both	pre-ind	4	1	H401843	9	0	48	a.none	pre-ind	10	0	TRUE	2	H400981	H401131
0	20	400	b.both	pre-ind	4	1	H401843	9	0	30	b.both	pre-ind	1	1	TRUE	2	H400293	H401154
0	21	441	b.both	pre-ind	4	1	H401843	9	0	31	b.both	pre-ind	2	1	TRUE	2	H400293	H401154
0	22	484	b.both	pre-ind	4	1	H401843	9	0	32	b.both	pre-ind	3	1	TRUE	2	H400293	H401154
0	23	529	b.both	pre-ind	4	1	H401843	9	0	33	b.both	pre-ind	4	1	TRUE	2	H400293	H401154
0	24	576	b.both	pre-ind	4	1	H401843	9	0	34	b.both	pre-ind	5	1	TRUE	2	H400293	H401154
0	25	625	b.both	pre-ind	4	1	H401843	9	0	35	b.both	pre-ind	6	1	TRUE	2	H400293	H401154
1	26	676	b.both	pre-ind	4	1	H401843	9	0	36	b.both	pre-ind	7	1	TRUE	2	H400293	H401154
0	16	256	b.both	pre-ind	7	2	H401882	11	0	37	b.both	pre-ind	8	1	TRUE	2	H400293	H401154
0	17	289	b.both	pre-ind	7	2	H401882	11	0	38	b.both	pre-ind	9	1	TRUE	2	H400293	H401154
0	18	324	b.both	pre-ind	7	2	H401882	11	0	39	b.both	pre-ind	10	1	TRUE	2	H400293	H401154
0	19	361	b.both	pre-ind	7	2	H401882	11	0	40	b.both	pre-ind	10	1	TRUE	2	H400293	H401154
0	20	400	b.both	pre-ind	7	2	H401882	11	1	41	b.both	pre-ind	10	1	TRUE	2	H400293	H401154
0	21	441	b.both	pre-ind	7	2	H401882	11	0	42	b.both	pre-ind	1	1	TRUE	3	H400293	H401154
0	22	484	b.both	pre-ind	7	2	H401882	11	0	43	b.both	pre-ind	2	1	TRUE	3	H400293	H401154
0	23	529	b.both	pre-ind	7	2	H401882	11	0	44	b.both	pre-ind	3	1	TRUE	3	H400293	H401154
0	24	576	b.both	pre-ind	7	2	H401882	11	0	45	b.both	pre-ind	4	1	TRUE	3	H400293	H401154
0	25	625	b.both	pre-ind	7	2	H401882	11	0	46	b.both	pre-ind	5	1	TRUE	3	H400293	H401154
0	26	676	b.both	pre-ind	7	2	H401882	11	0	47	b.both	pre-ind	6	1	TRUE	3	H400293	H401154
0	27	729	d.mil	pre-ind	7	2	H401882	11	0	48	d.mil	pre-ind	7	1	TRUE	3	H400293	H401154
0	28	784	d.mil	pre-ind	7	2	H401882	11	0	49	d.mil	pre-ind	8	1	TRUE	3	H400293	H401154
0	29	841	d.mil	pre-ind	7	2	H401882	11	0	50	d.mil	pre-ind	9	1	TRUE	3	H400293	H401154
0	30	900	d.mil	pre-ind	7	2	H401882	11	0	25	c.mum	pre-ind	1	1	FALSE	2	H400293	H401158
1	31	961	d.mil	pre-ind	7	2	H401882	11	0	26	c.mum	pre-ind	2	1	FALSE	2	H400293	H401158
0	16	256	b.both	transition	1	0	H401889	13	1	27	c.mum	pre-ind	3	1	TRUE	2	H400293	H401158
0	17	289	b.both	transition	1	0	H401889	13	0	28	c.mum	pre-ind	1	1	TRUE	3	H400293	H401158
0	18	324	b.both	transition	1	1	H401889	13	1	29	c.mum	pre-ind	2	1	TRUE	3	H400293	H401158
0	19	361	b.both	transition	1	1	H401889	13	0	30	c.mum	pre-ind	1	1	TRUE	4	H400293	H401158
0	20	400	d.mil	transition	1	1	H401889	13	0	31	c.mum	pre-ind	2	1	TRUE	4	H400293	H401158
0	21	441	d.mil	transition	1	1	H401889	13	0	32	c.mum	pre-ind	3	1	TRUE	4	H400293	H401158
1	22	484	d.mil	transition	1	1	H401889	13	1	33	c.mum	pre-ind	4	1	TRUE	4	H400293	H401158
0	16	256	b.both	transition	2	1	H401889	14	0	34	c.mum	pre-ind	1	1	TRUE	5	H400293	H401158
0	17	289	b.both	transition	2	1	H401889	14	0	35	c.mum	pre-ind	2	1	TRUE	5	H400293	H401158
0	18	324	d.mil	transition	2	1	H401889	14	1	36	c.mum	pre-ind	3	1	TRUE	5	H400293	H401158
0	19	361	d.mil	transition	2	1	H401889	14	0	37	c.mum	pre-ind	1	1	TRUE	6	H400293	H401158
0	20	400	d.mil	transition	2	1	H401889	14	1	38	c.mum	pre-ind	2	1	TRUE	6	H400293	H401158
0	21	441	d.mil	transition	2	1	H401889	14	0	39	c.mum	pre-ind	1	1	TRUE	7	H400293	H401158
0	22	484	d.mil	transition	2	1	H401889	14	0	40	a.none	pre-ind	2	1	TRUE	7	H400293	H401158
0	23	529	d.mil	transition	2	1	H401889	14	1	41	a.none	pre-ind	3	1	TRUE	7	H400293	H401158
0	24	576	d.mil	transition	2	1	H401889	14	0	42	a.none	pre-ind	1	1	TRUE	8	H400293	H401158
0	25	625	d.mil	transition	2	1	H401889	14	0	43	a.none	pre-ind	2	0	TRUE	8	H400293	H401158
0	26	676	d.mil	transition	2	1	H401889	14	0	44	a.none	pre-ind	3	0	TRUE	8	H400293	H401158
0	27	729	d.mil	transition	2	1	H401889	14	0	45	a.none	pre-ind	4	0	TRUE	8	H400293	H401158
0	28	784	d.mil	transition	2	1	H401889	14	0	46	a.none	pre-ind	5	0	TRUE	8	H400293	H401158
1	29	841	d.mil	transition	2	1	H401889	14	0	47	a.none	pre-ind	6	0	TRUE	8	H400293	H401158
0	16	256	c.mum	transition	1	0	H900987	13	0	48	a.none	pre-ind	7	0	TRUE	8	H400293	H401158
0	17	289	c.mum	transition	1	0	H900987	13	0	49	a.none	pre-ind	8	0	TRUE	8	H400293	H401158
0	18	324	c.mum	transition	1	0	H900987	13	0	50	a.none	pre-ind	9	0	TRUE	8	H400293	H401158
0	19	361	c.mum	transition	1	0	H900987	13	0	36	c.mum	transition	1	0	FALSE	2	H401158	H401177
0	20	400	c.mum	transition	1	0	H900987	13	0	37	c.mum	transition	2	0	FALSE	2	H401158	H401177
0	21	441	c.mum	transition	1	0	H900987	13	0	38	c.mum	transition	3	0	FALSE	2	H401158	H401177
0	22	484	c.mum	transition	1	0	H900987	13	0	39	c.mum	transition	4	0	FALSE	2	H401158	H401177
0	23	529	c.mum	transition	1	0	H900987	13	0	40	c.mum	transition	5	0	FALSE	2	H401158	H401177
0	24	576	c.mum	transition	1	0	H900987	13	0	41	c.mum	transition	6	0	FALSE	2	H401158	H401177
0	25	625	c.mum	transition	1	0	H900987	13	0	42	a.none	transition	7	0	FALSE	2	H401158	H401177
0	26	676	c.mum	transition	1	0	H900987	13	0	43	a.none	transition	8	0	FALSE	2	H401158	H401177
1	27	729	c.mum	transition	1	0	H900987	13	0	44	a.none	transition	9	0	FALSE	2	H401158	H401177
0	16	256	b.both	pre-ind	6	0	H401953	9	0	45	a.none	transition	10	0	FALSE	2	H401158	H401177
0	17	289	b.both	pre-ind	6	0	H401953	9	0	46	a.none	transition	10	0	FALSE	2	H401158	H401177
0	18	324	b.both	pre-ind	6	0	H401953	9	0	47	a.none	transition	10	0	FALSE	2	H401158	H401177
0	19	361	b.both	pre-ind	6	0	H401953	9	0	48	a.none	transition	10	0	FALSE	2	H401158	H401177
0	20	400	b.both	pre-ind	6	0	H401953	9	0	49	a.none	transition	10	0	FALSE	2	H401158	H401177
0	21	441	b.both	pre-ind	6	0	H401953	9	0	50	a.none	transition	10	0	FALSE	2	H401158	H401177
0	22	484	b.both	pre-ind	6	0	H401953	9	0	28	b.both	pre-ind	1	0	TRUE	2	H900173	H401189
0	23	529	b.both	pre-ind	6	0	H401953	9	0	29	b.both	pre-ind	2	0	TRUE	2	H900173	H401189
0	24	576	b.both	pre-ind	6	0	H401953	9	1	30	b.both	pre-ind	3	0	TRUE	2	H900173	H401189
0	25	625	b.both	pre-ind	6	0	H401953	9	0	31	b.both	pre-ind	1	0	TRUE	3	H900173	H401189
1	26	676	b.both	pre-ind	6	0	H401953	9	0	32	b.both	pre-ind	2	0	TRUE	3	H900173	H401189
0	16	256	b.both	pre-ind	8	0	H900334	10	1	33	b.both	pre-ind	3	0	FALSE	3	H900173	H401189
0	17	289	b.both	pre-ind	8	0	H900334	10	0	34	d.mil	pre-ind	1	0	FALSE	4	H900173	H401189
0	18	324	b.both	pre-ind	8	0	H900334	10	1	35	d.mil	pre-ind	2	0	FALSE	4	H900173	H401189
0	19	361	b.both	pre-ind	8	0	H900334	10	0	36	d.mil	pre-ind	1	0	FALSE	5	H900173	H401189
0	20	400	c.mum	pre-ind	8	0	H900334	10	0	37	d.mil	pre-ind	2	0	FALSE	5	H900173	H401189
0	21	441	c.mum	pre-ind	8	0	H900334	10	0	38	d.mil	pre-ind	3	0	FALSE	5	H900173	H401189
0	22	484	c.mum	pre-ind	8	0	H900334	10	1	39	d.mil	pre-ind	4	0	FALSE	5	H900173	H401189
0	23	529	c.mum	pre-ind	8	0	H900334	10	0	40	d.mil	pre-ind	1	0	FALSE	6	H900173	H401189
0	24	576	c.mum	pre-ind	8	0	H900334	10	0	41	d.mil	pre-ind	2	0	FALSE	6	H900173	H401189
0	25	625	c.mum	pre-ind	8	0	H900334	10	0	42	d.mil	pre-ind	3	0	FALSE	6	H900173	H401189
1	26	676	c.mum	pre-ind	8	0	H900334	10	0	43	d.mil	pre-ind	4	0	FALSE	6	H900173	H401189
0	16	256	b.both	pre-ind	2	0	H900582	11	0	44	d.mil	pre-ind	5	0	FALSE	6	H900173	H401189
0	17	289	b.both	pre-ind	2	0	H900582	11	0	45	a.none	pre-ind	6	0	FALSE	6	H900173	H401189
0	18	324	b.both	pre-ind	2	0	H900582	11	0	46	a.none	pre-ind	7	0	FALSE	6	H900173	H401189
0	19	361	b.both	pre-ind	2	0	H900582	11	0	47	a.none	pre-ind	8	0	FALSE	6	H900173	H401189
0	20	400	b.both	pre-ind	2	0	H900582	11	0	48	a.none	pre-ind	9	0	FALSE	6	H900173	H401189
0	21	441	c.mum	pre-ind	2	0	H900582	11	0	49	a.none	pre-ind	10	0	FALSE	6	H900173	H401189
0	22	484	c.mum	pre-ind	2	0	H900582	11	0	50	a.none	pre-ind	10	0	FALSE	6	H900173	H401189
0	23	529	c.mum	pre-ind	2	0	H900582	11	0	30	b.both	pre-ind	1	1	TRUE	2	H401236	H401241
0	24	576	c.mum	pre-ind	2	0	H900582	11	0	31	b.both	pre-ind	2	1	TRUE	2	H401236	H401241
1	25	625	c.mum	pre-ind	2	0	H900582	11	0	32	b.both	pre-ind	3	1	TRUE	2	H401236	H401241
0	16	256	b.both	transition	9	0	H900582	13	0	33	b.both	pre-ind	4	1	TRUE	2	H401236	H401241
0	17	289	b.both	transition	9	0	H900582	13	0	34	b.both	pre-ind	5	1	TRUE	2	H401236	H401241
0	18	324	b.both	transition	9	0	H900582	13	0	35	d.mil	pre-ind	6	1	TRUE	2	H401236	H401241
0	19	361	b.both	transition	9	0	H900582	13	0	36	d.mil	pre-ind	7	1	TRUE	2	H401236	H401241
0	20	400	b.both	transition	9	0	H900582	13	0	37	d.mil	pre-ind	8	1	TRUE	2	H401236	H401241
0	21	441	b.both	transition	9	0	H900582	13	1	38	d.mil	pre-ind	9	1	TRUE	2	H401236	H401241
0	22	484	b.both	transition	9	0	H900582	13	0	39	d.mil	pre-ind	1	0	FALSE	3	H401236	H401241
0	23	529	b.both	transition	9	0	H900582	13	0	40	d.mil	pre-ind	2	0	FALSE	3	H401236	H401241
0	24	576	b.both	transition	9	0	H900582	13	0	41	d.mil	pre-ind	3	0	FALSE	3	H401236	H401241
0	25	625	b.both	transition	9	0	H900582	13	0	42	d.mil	pre-ind	4	0	FALSE	3	H401236	H401241
0	26	676	b.both	transition	9	0	H900582	13	0	43	d.mil	pre-ind	5	0	FALSE	3	H401236	H401241
0	27	729	b.both	transition	9	0	H900582	13	0	44	d.mil	pre-ind	6	0	FALSE	3	H401236	H401241
1	28	784	b.both	transition	9	0	H900582	13	0	45	d.mil	pre-ind	7	0	FALSE	3	H401236	H401241
0	16	256	b.both	pre-ind	2	0	H400448	10	0	46	d.mil	pre-ind	8	0	FALSE	3	H401236	H401241
0	17	289	b.both	pre-ind	2	0	H400448	10	0	47	d.mil	pre-ind	9	0	FALSE	3	H401236	H401241
0	18	324	b.both	pre-ind	2	0	H400448	10	0	48	d.mil	pre-ind	10	0	FALSE	3	H401236	H401241
0	19	361	b.both	pre-ind	2	0	H400448	10	0	49	d.mil	pre-ind	10	0	FALSE	3	H401236	H401241
0	20	400	b.both	pre-ind	2	0	H400448	10	0	50	a.none	pre-ind	10	0	FALSE	3	H401236	H401241
0	21	441	b.both	pre-ind	2	0	H400448	10	0	34	d.mil	pre-ind	1	2	FALSE	2	H903073	H401255
0	22	484	b.both	pre-ind	2	0	H400448	10	0	35	d.mil	pre-ind	2	2	FALSE	2	H903073	H401255
0	23	529	b.both	pre-ind	2	1	H400448	10	0	36	d.mil	pre-ind	3	2	FALSE	2	H903073	H401255
0	24	576	b.both	pre-ind	2	1	H400448	10	0	37	d.mil	pre-ind	4	2	FALSE	2	H903073	H401255
0	25	625	b.both	pre-ind	2	1	H400448	10	1	38	a.none	pre-ind	5	2	FALSE	2	H903073	H401255
0	26	676	b.both	pre-ind	2	1	H400448	10	0	39	a.none	pre-ind	1	2	FALSE	3	H903073	H401255
0	27	729	b.both	pre-ind	2	1	H400448	10	1	32	b.both	pre-ind	1	0	FALSE	2	H401278	H401279
1	28	784	b.both	pre-ind	2	1	H400448	10	0	33	b.both	pre-ind	1	0	TRUE	3	H401278	H401279
0	16	256	b.both	pre-ind	1	0	H402067	10	0	34	b.both	pre-ind	2	0	TRUE	3	H401278	H401279
0	17	289	b.both	pre-ind	1	0	H402067	10	0	35	d.mil	pre-ind	3	0	TRUE	3	H401278	H401279
0	18	324	b.both	pre-ind	1	1	H402067	10	1	36	d.mil	pre-ind	4	0	TRUE	3	H401278	H401279
0	19	361	b.both	pre-ind	1	1	H402067	10	0	37	d.mil	pre-ind	1	0	TRUE	4	H401278	H401279
0	20	400	b.both	pre-ind	1	1	H402067	10	0	38	d.mil	pre-ind	2	0	TRUE	4	H401278	H401279
0	21	441	b.both	pre-ind	1	1	H402067	10	0	39	a.none	pre-ind	3	0	TRUE	4	H401278	H401279
1	22	484	b.both	pre-ind	1	1	H402067	10	1	40	a.none	pre-ind	4	0	TRUE	4	H401278	H401279
0	16	256	b.both	pre-ind	2	1	H402067	10	0	25	d.mil	pre-ind	1	0	FALSE	2	H401302	H401309
0	17	289	b.both	pre-ind	2	1	H402067	10	0	26	d.mil	pre-ind	2	0	FALSE	2	H401302	H401309
0	18	324	b.both	pre-ind	2	1	H402067	10	1	27	d.mil	pre-ind	3	0	TRUE	2	H401302	H401309
0	19	361	b.both	pre-ind	2	1	H402067	10	0	28	d.mil	pre-ind	1	0	TRUE	3	H401302	H401309
0	20	400	b.both	pre-ind	2	1	H402067	10	1	29	d.mil	pre-ind	2	0	TRUE	3	H401302	H401309
1	21	441	b.both	pre-ind	2	1	H402067	10	0	30	d.mil	pre-ind	1	0	TRUE	4	H401302	H401309
0	16	256	c.mum	transition	2	0	H402068	12	0	31	d.mil	pre-ind	2	0	TRUE	4	H401302	H401309
0	17	289	c.mum	transition	2	0	H402068	12	0	32	d.mil	pre-ind	3	0	TRUE	4	H401302	H401309
0	18	324	c.mum	transition	2	1	H402068	12	0	33	d.mil	pre-ind	4	0	TRUE	4	H401302	H401309
0	19	361	c.mum	transition	2	1	H402068	12	1	34	d.mil	pre-ind	5	0	TRUE	4	H401302	H401309
1	20	400	c.mum	transition	2	1	H402068	12	0	35	d.mil	pre-ind	1	0	TRUE	5	H401302	H401309
0	16	256	b.both	transition	3	1	H402068	13	0	36	d.mil	pre-ind	2	0	TRUE	5	H401302	H401309
0	17	289	b.both	transition	3	1	H402068	13	0	37	d.mil	pre-ind	3	0	TRUE	5	H401302	H401309
0	18	324	b.both	transition	3	1	H402068	13	0	38	d.mil	pre-ind	4	0	TRUE	5	H401302	H401309
0	19	361	b.both	transition	3	1	H402068	13	0	39	d.mil	pre-ind	5	0	TRUE	5	H401302	H401309
0	20	400	b.both	transition	3	2	H402068	13	1	40	d.mil	pre-ind	6	0	TRUE	5	H401302	H401309
0	21	441	b.both	transition	3	2	H402068	13	0	41	d.mil	pre-ind	1	0	TRUE	6	H401302	H401309
0	22	484	b.both	transition	3	2	H402068	13	0	42	d.mil	pre-ind	2	0	TRUE	6	H401302	H401309
0	23	529	b.both	transition	3	2	H402068	13	1	43	d.mil	pre-ind	3	0	TRUE	6	H401302	H401309
0	24	576	b.both	transition	3	2	H402068	13	0	44	a.none	pre-ind	1	0	TRUE	7	H401302	H401309
0	25	625	d.mil	transition	3	2	H402068	13	0	45	a.none	pre-ind	2	0	TRUE	7	H401302	H401309
0	26	676	d.mil	transition	3	2	H402068	13	0	46	a.none	pre-ind	3	0	TRUE	7	H401302	H401309
0	27	729	d.mil	transition	3	2	H402068	13	0	47	a.none	pre-ind	4	0	TRUE	7	H401302	H401309
0	28	784	d.mil	transition	3	2	H402068	13	0	48	a.none	pre-ind	5	0	TRUE	7	H401302	H401309
0	29	841	d.mil	transition	3	2	H402068	13	0	49	a.none	pre-ind	6	0	TRUE	7	H401302	H401309
0	30	900	d.mil	transition	3	2	H402068	13	0	50	a.none	pre-ind	7	0	TRUE	7	H401302	H401309
1	31	961	d.mil	transition	3	2	H402068	13	0	22	b.both	pre-ind	1	1	FALSE	2	H401342	H401349
0	16	256	c.mum	pre-ind	3.5	0	H903220	11	0	23	b.both	pre-ind	2	1	FALSE	2	H401342	H401349
0	17	289	c.mum	pre-ind	3.5	0	H903220	11	1	24	b.both	pre-ind	3	1	FALSE	2	H401342	H401349
0	18	324	c.mum	pre-ind	3.5	0	H903220	11	0	25	b.both	pre-ind	1	1	TRUE	3	H401342	H401349
0	19	361	c.mum	pre-ind	3.5	1	H903220	11	0	26	b.both	pre-ind	2	1	TRUE	3	H401342	H401349
0	20	400	c.mum	pre-ind	3.5	1	H903220	11	1	27	b.both	pre-ind	3	1	TRUE	3	H401342	H401349
0	21	441	c.mum	pre-ind	3.5	1	H903220	11	0	28	b.both	pre-ind	1	1	TRUE	4	H401342	H401349
0	22	484	c.mum	pre-ind	3.5	1	H903220	11	1	29	b.both	pre-ind	2	1	TRUE	4	H401342	H401349
0	23	529	c.mum	pre-ind	3.5	1	H903220	11	0	30	b.both	pre-ind	1	1	TRUE	5	H401342	H401349
0	24	576	c.mum	pre-ind	3.5	1	H903220	11	0	31	d.mil	pre-ind	2	1	TRUE	5	H401342	H401349
0	25	625	c.mum	pre-ind	3.5	1	H903220	11	1	32	d.mil	pre-ind	3	1	TRUE	5	H401342	H401349
0	26	676	c.mum	pre-ind	3.5	1	H903220	11	1	33	d.mil	pre-ind	1	1	FALSE	6	H401342	H401349
0	27	729	c.mum	pre-ind	3.5	1	H903220	11	0	34	d.mil	pre-ind	1	1	FALSE	7	H401342	H401349
0	28	784	c.mum	pre-ind	3.5	1	H903220	11	0	35	d.mil	pre-ind	2	1	FALSE	7	H401342	H401349
1	29	841	c.mum	pre-ind	3.5	1	H903220	11	0	36	d.mil	pre-ind	3	1	FALSE	7	H401342	H401349
0	16	256	a.none	pre-ind	6	0	H903268	8	0	37	d.mil	pre-ind	4	1	FALSE	7	H401342	H401349
0	17	289	a.none	pre-ind	6	0	H903268	8	1	38	d.mil	pre-ind	5	1	FALSE	7	H401342	H401349
0	18	324	a.none	pre-ind	6	0	H903268	8	0	39	d.mil	pre-ind	1	1	TRUE	8	H401342	H401349
0	19	361	a.none	pre-ind	6	0	H903268	8	0	40	d.mil	pre-ind	2	1	TRUE	8	H401342	H401349
0	20	400	a.none	pre-ind	6	0	H903268	8	0	41	d.mil	pre-ind	3	1	TRUE	8	H401342	H401349
0	21	441	a.none	pre-ind	6	0	H903268	8	0	42	a.none	pre-ind	4	1	TRUE	8	H401342	H401349
0	22	484	a.none	pre-ind	6	0	H903268	8	0	43	a.none	pre-ind	5	1	TRUE	8	H401342	H401349
0	23	529	a.none	pre-ind	6	0	H903268	8	0	44	a.none	pre-ind	6	1	TRUE	8	H401342	H401349
0	24	576	a.none	pre-ind	6	0	H903268	8	0	45	a.none	pre-ind	7	1	TRUE	8	H401342	H401349
1	25	625	a.none	pre-ind	6	0	H903268	8	0	46	a.none	pre-ind	8	1	TRUE	8	H401342	H401349
0	16	256	b.both	pre-ind	4	0	H402126	11	0	47	a.none	pre-ind	9	1	TRUE	8	H401342	H401349
0	17	289	b.both	pre-ind	4	0	H402126	11	0	48	a.none	pre-ind	10	1	TRUE	8	H401342	H401349
0	18	324	b.both	pre-ind	4	0	H402126	11	0	49	a.none	pre-ind	10	1	TRUE	8	H401342	H401349
0	19	361	b.both	pre-ind	4	0	H402126	11	0	50	a.none	pre-ind	10	1	TRUE	8	H401342	H401349
0	20	400	b.both	pre-ind	4	0	H402126	11	0	21	b.both	pre-ind	1	1	TRUE	2	H401450	H401455
1	21	441	b.both	pre-ind	4	0	H402126	11	0	22	b.both	pre-ind	2	1	TRUE	2	H401450	H401455
0	16	256	c.mum	pre-ind	7	1	H402126	12	1	23	b.both	pre-ind	3	1	TRUE	2	H401450	H401455
0	17	289	c.mum	pre-ind	7	1	H402126	12	0	24	b.both	pre-ind	1	1	TRUE	3	H401450	H401455
0	18	324	c.mum	pre-ind	7	1	H402126	12	1	25	b.both	pre-ind	2	1	TRUE	3	H401450	H401455
0	19	361	c.mum	pre-ind	7	0	H402126	12	0	26	b.both	pre-ind	1	1	TRUE	4	H401450	H401455
0	20	400	c.mum	pre-ind	7	0	H402126	12	1	27	b.both	pre-ind	2	1	TRUE	4	H401450	H401455
0	21	441	c.mum	pre-ind	7	0	H402126	12	0	28	b.both	pre-ind	1	1	FALSE	5	H401450	H401455
0	22	484	c.mum	transition	7	0	H402126	12	1	29	b.both	pre-ind	2	1	FALSE	5	H401450	H401455
1	23	529	c.mum	transition	7	0	H402126	12	0	30	b.both	pre-ind	1	1	TRUE	6	H401450	H401455
0	16	256	b.both	pre-ind	5	0	H400880	11	0	31	b.both	pre-ind	2	1	TRUE	6	H401450	H401455
0	17	289	b.both	pre-ind	5	0	H400880	11	1	32	b.both	pre-ind	3	1	TRUE	6	H401450	H401455
0	18	324	b.both	pre-ind	5	1	H400880	11	0	33	b.both	pre-ind	1	1	TRUE	7	H401450	H401455
0	19	361	b.both	pre-ind	5	1	H400880	11	0	34	b.both	pre-ind	2	1	TRUE	7	H401450	H401455
0	20	400	c.mum	pre-ind	5	1	H400880	11	1	35	b.both	pre-ind	3	1	TRUE	7	H401450	H401455
0	21	441	c.mum	pre-ind	5	1	H400880	11	1	36	b.both	pre-ind	1	1	FALSE	8	H401450	H401455
1	22	484	c.mum	pre-ind	5	1	H400880	11	0	37	b.both	pre-ind	1	1	TRUE	9	H401450	H401455
0	16	256	b.both	pre-ind	3	1	H402204	10	0	38	c.mum	pre-ind	2	1	TRUE	9	H401450	H401455
0	17	289	b.both	pre-ind	3	1	H402204	10	0	39	c.mum	pre-ind	3	1	TRUE	9	H401450	H401455
0	18	324	b.both	pre-ind	3	2	H402204	10	0	40	a.none	pre-ind	4	1	TRUE	9	H401450	H401455
1	19	361	b.both	pre-ind	3	2	H402204	10	1	41	a.none	pre-ind	5	1	TRUE	9	H401450	H401455
0	16	256	b.both	transition	1	0	H402207	13	0	42	a.none	pre-ind	1	1	TRUE	10	H401450	H401455
0	17	289	b.both	transition	1	0	H402207	13	1	43	a.none	pre-ind	2	1	TRUE	10	H401450	H401455
0	18	324	b.both	transition	1	0	H402207	13	0	33	c.mum	pre-ind	1	1	TRUE	2	H900221	H401474
0	19	361	b.both	transition	1	0	H402207	13	0	34	c.mum	pre-ind	2	2	TRUE	2	H900221	H401474
0	20	400	b.both	transition	1	0	H402207	13	0	35	c.mum	pre-ind	3	2	TRUE	2	H900221	H401474
0	21	441	b.both	transition	1	0	H402207	13	0	36	c.mum	pre-ind	4	2	TRUE	2	H900221	H401474
0	22	484	b.both	transition	1	0	H402207	13	0	37	c.mum	pre-ind	5	2	TRUE	2	H900221	H401474
1	23	529	b.both	transition	1	1	H402207	13	1	38	c.mum	pre-ind	6	2	TRUE	2	H900221	H401474
0	16	256	b.both	transition	5	1	H402207	14	1	39	c.mum	pre-ind	1	2	FALSE	3	H900221	H401474
0	17	289	b.both	transition	5	1	H402207	14	0	40	c.mum	pre-ind	1	2	FALSE	4	H900221	H401474
0	18	324	b.both	transition	5	1	H402207	14	0	41	c.mum	pre-ind	2	2	FALSE	4	H900221	H401474
0	19	361	b.both	transition	5	1	H402207	14	0	42	a.none	pre-ind	3	2	FALSE	4	H900221	H401474
0	20	400	b.both	transition	5	1	H402207	14	1	43	a.none	pre-ind	4	2	FALSE	4	H900221	H401474
0	21	441	b.both	transition	5	1	H402207	14	0	44	a.none	pre-ind	1	2	TRUE	5	H900221	H401474
0	22	484	b.both	transition	5	1	H402207	14	0	45	a.none	pre-ind	2	2	TRUE	5	H900221	H401474
0	23	529	b.both	transition	5	1	H402207	14	0	46	a.none	pre-ind	3	2	TRUE	5	H900221	H401474
0	24	576	b.both	transition	5	1	H402207	14	0	47	a.none	pre-ind	4	2	TRUE	5	H900221	H401474
0	25	625	b.both	transition	5	1	H402207	14	0	48	a.none	pre-ind	5	2	TRUE	5	H900221	H401474
1	26	676	b.both	transition	5	1	H402207	14	0	49	a.none	pre-ind	6	2	TRUE	5	H900221	H401474
0	16	256	b.both	pre-ind	2	0	H401455	11	0	50	a.none	pre-ind	7	2	TRUE	5	H900221	H401474
0	17	289	b.both	pre-ind	2	0	H401455	11	0	29	c.mum	pre-ind	1	1	FALSE	2	H900441	H401489
0	18	324	b.both	pre-ind	2	0	H401455	11	0	30	c.mum	pre-ind	2	1	FALSE	2	H900441	H401489
0	19	361	b.both	pre-ind	2	0	H401455	11	0	31	a.none	transition	3	0	FALSE	2	H900441	H401489
0	20	400	d.mil	pre-ind	2	0	H401455	11	1	32	a.none	transition	4	0	FALSE	2	H900441	H401489
0	21	441	d.mil	pre-ind	2	0	H401455	11	0	33	a.none	transition	1	0	FALSE	3	H900441	H401489
0	22	484	d.mil	pre-ind	2	0	H401455	11	1	34	a.none	transition	2	0	FALSE	3	H900441	H401489
0	23	529	d.mil	pre-ind	2	0	H401455	11	0	35	a.none	transition	1	0	FALSE	4	H900441	H401489
0	24	576	d.mil	pre-ind	2	0	H401455	11	0	36	a.none	transition	2	0	FALSE	4	H900441	H401489
0	25	625	d.mil	pre-ind	2	0	H401455	11	0	37	a.none	transition	3	0	FALSE	4	H900441	H401489
0	26	676	d.mil	pre-ind	2	0	H401455	11	0	38	a.none	transition	4	0	FALSE	4	H900441	H401489
0	27	729	d.mil	pre-ind	2	0	H401455	11	0	39	a.none	transition	5	0	FALSE	4	H900441	H401489
1	28	784	d.mil	pre-ind	2	0	H401455	11	0	40	a.none	transition	6	0	FALSE	4	H900441	H401489
0	16	256	b.both	pre-ind	1	0	H402277	11	0	41	a.none	transition	7	0	FALSE	4	H900441	H401489
0	17	289	b.both	pre-ind	1	0	H402277	11	0	42	a.none	transition	8	0	FALSE	4	H900441	H401489
0	18	324	b.both	pre-ind	1	0	H402277	11	0	43	a.none	transition	9	0	FALSE	4	H900441	H401489
0	19	361	b.both	pre-ind	1	0	H402277	11	0	44	a.none	transition	10	0	FALSE	4	H900441	H401489
0	20	400	b.both	pre-ind	1	0	H402277	11	0	45	a.none	transition	10	0	FALSE	4	H900441	H401489
0	21	441	b.both	pre-ind	1	0	H402277	11	0	46	a.none	transition	10	0	FALSE	4	H900441	H401489
0	22	484	b.both	pre-ind	1	0	H402277	11	0	47	a.none	transition	10	0	FALSE	4	H900441	H401489
0	23	529	b.both	pre-ind	1	0	H402277	11	0	48	a.none	transition	10	0	FALSE	4	H900441	H401489
0	24	576	b.both	pre-ind	1	0	H402277	11	0	49	a.none	transition	10	0	FALSE	4	H900441	H401489
0	25	625	b.both	pre-ind	1	0	H402277	11	0	50	a.none	transition	10	0	FALSE	4	H900441	H401489
1	26	676	b.both	pre-ind	1	0	H402277	11	0	25	c.mum	transition	1	1	TRUE	2	H903626	H401499
0	16	256	b.both	pre-ind	1	0	H402332	12	1	26	c.mum	transition	2	1	TRUE	2	H903626	H401499
0	17	289	b.both	pre-ind	1	0	H402332	12	0	27	c.mum	transition	1	0	TRUE	3	H903626	H401499
0	18	324	b.both	pre-ind	1	0	H402332	12	0	28	c.mum	transition	2	0	TRUE	3	H903626	H401499
0	19	361	b.both	pre-ind	1	0	H402332	12	0	29	c.mum	transition	3	0	TRUE	3	H903626	H401499
0	20	400	b.both	pre-ind	1	0	H402332	12	1	30	c.mum	transition	4	0	TRUE	3	H903626	H401499
0	21	441	b.both	pre-ind	1	0	H402332	12	0	31	c.mum	transition	1	0	TRUE	4	H903626	H401499
0	22	484	b.both	pre-ind	1	0	H402332	12	0	32	c.mum	transition	2	0	TRUE	4	H903626	H401499
0	23	529	b.both	pre-ind	1	0	H402332	12	0	33	c.mum	transition	3	0	TRUE	4	H903626	H401499
0	24	576	b.both	pre-ind	1	0	H402332	12	0	34	c.mum	transition	4	0	TRUE	4	H903626	H401499
0	25	625	b.both	pre-ind	1	0	H402332	12	0	35	c.mum	transition	5	0	TRUE	4	H903626	H401499
0	26	676	b.both	transition	1	0	H402332	12	0	36	c.mum	transition	6	0	TRUE	4	H903626	H401499
0	27	729	b.both	transition	1	0	H402332	12	1	37	c.mum	transition	7	0	TRUE	4	H903626	H401499
0	28	784	b.both	transition	1	0	H402332	12	0	38	c.mum	transition	1	0	TRUE	5	H903626	H401499
1	29	841	b.both	transition	1	0	H402332	12	0	39	c.mum	transition	2	0	TRUE	5	H903626	H401499
0	16	256	b.both	pre-ind	1	0	H402376	11	0	40	c.mum	transition	3	0	TRUE	5	H903626	H401499
0	17	289	b.both	pre-ind	1	0	H402376	11	0	41	c.mum	transition	4	0	TRUE	5	H903626	H401499
0	18	324	b.both	pre-ind	1	0	H402376	11	0	42	c.mum	transition	5	0	FALSE	5	H903626	H401499
0	19	361	b.both	pre-ind	1	0	H402376	11	0	43	c.mum	transition	6	0	FALSE	5	H903626	H401499
0	20	400	b.both	pre-ind	1	0	H402376	11	0	44	a.none	transition	7	0	FALSE	5	H903626	H401499
0	21	441	b.both	pre-ind	1	0	H402376	11	0	45	a.none	transition	8	0	FALSE	5	H903626	H401499
0	22	484	b.both	pre-ind	1	1	H402376	11	0	46	a.none	transition	9	0	FALSE	5	H903626	H401499
0	23	529	b.both	pre-ind	1	2	H402376	11	0	47	a.none	transition	10	0	FALSE	5	H903626	H401499
0	24	576	b.both	pre-ind	1	2	H402376	11	0	48	a.none	transition	10	0	FALSE	5	H903626	H401499
0	25	625	b.both	pre-ind	1	2	H402376	11	0	49	a.none	transition	10	0	FALSE	5	H903626	H401499
0	26	676	c.mum	pre-ind	1	2	H402376	11	0	50	a.none	transition	10	0	FALSE	5	H903626	H401499
0	27	729	c.mum	pre-ind	1	2	H402376	11	0	37	c.mum	transition	1	0	FALSE	2	H401504	H401512
0	28	784	c.mum	pre-ind	1	2	H402376	11	0	38	c.mum	transition	2	0	FALSE	2	H401504	H401512
0	29	841	c.mum	pre-ind	1	2	H402376	11	0	39	c.mum	transition	3	0	FALSE	2	H401504	H401512
0	30	900	c.mum	pre-ind	1	2	H402376	11	1	40	c.mum	transition	4	0	FALSE	2	H401504	H401512
1	31	961	c.mum	pre-ind	1	2	H402376	11	0	41	c.mum	transition	1	0	FALSE	3	H401504	H401512
0	16	256	b.both	pre-ind	4	0	H402402	13	0	42	c.mum	transition	2	0	FALSE	3	H401504	H401512
0	17	289	b.both	pre-ind	4	1	H402402	13	0	43	c.mum	transition	3	0	FALSE	3	H401504	H401512
0	18	324	b.both	pre-ind	4	1	H402402	13	0	44	c.mum	transition	4	0	FALSE	3	H401504	H401512
0	19	361	b.both	pre-ind	4	1	H402402	13	0	45	a.none	transition	5	0	FALSE	3	H401504	H401512
0	20	400	b.both	transition	4	1	H402402	13	0	46	a.none	transition	6	0	FALSE	3	H401504	H401512
0	21	441	b.both	transition	4	1	H402402	13	0	47	a.none	transition	7	0	FALSE	3	H401504	H401512
0	22	484	b.both	transition	4	2	H402402	13	0	48	a.none	transition	8	0	FALSE	3	H401504	H401512
0	23	529	b.both	transition	4	2	H402402	13	0	49	a.none	transition	9	0	FALSE	3	H401504	H401512
0	24	576	b.both	transition	4	2	H402402	13	0	50	a.none	transition	10	0	FALSE	3	H401504	H401512
0	25	625	b.both	transition	4	2	H402402	13	0	23	d.mil	transition	1	0	TRUE	2	H900321	H401544
0	26	676	d.mil	transition	4	2	H402402	13	0	24	a.none	transition	2	0	TRUE	2	H900321	H401544
0	27	729	d.mil	transition	4	2	H402402	13	0	25	a.none	transition	3	0	TRUE	2	H900321	H401544
0	28	784	d.mil	transition	4	2	H402402	13	1	26	a.none	transition	4	0	TRUE	2.5	H900321	H401544
0	29	841	d.mil	transition	4	2	H402402	13	0	27	a.none	transition	1	0	TRUE	3.5	H900321	H401544
0	30	900	d.mil	transition	4	2	H402402	13	0	28	a.none	transition	2	0	TRUE	3.5	H900321	H401544
0	31	961	d.mil	transition	4	2	H402402	13	1	29	a.none	transition	3	0	TRUE	4	H900321	H401544
0	32	1024	d.mil	transition	4	2	H402402	13	0	30	a.none	transition	1	0	TRUE	5	H900321	H401544
0	33	1089	d.mil	transition	4	2	H402402	13	0	31	a.none	transition	2	0	TRUE	5	H900321	H401544
1	34	1156	d.mil	transition	4	2	H402402	13	0	32	a.none	transition	3	0	TRUE	5	H900321	H401544
0	16	256	b.both	pre-ind	5	1	H402402	14	0	33	a.none	transition	4	0	TRUE	5	H900321	H401544
0	17	289	b.both	pre-ind	5	1	H402402	14	0	34	a.none	transition	5	0	TRUE	5	H900321	H401544
0	18	324	b.both	pre-ind	5	1	H402402	14	0	35	a.none	transition	6	0	TRUE	5	H900321	H401544
0	19	361	b.both	transition	5	1	H402402	14	0	36	a.none	transition	7	0	TRUE	5	H900321	H401544
0	20	400	b.both	transition	5	1	H402402	14	0	37	a.none	transition	8	0	TRUE	5	H900321	H401544
0	21	441	b.both	transition	5	2	H402402	14	0	38	a.none	transition	9	0	TRUE	5	H900321	H401544
0	22	484	b.both	transition	5	2	H402402	14	0	39	a.none	transition	10	0	TRUE	5	H900321	H401544
0	23	529	b.both	transition	5	2	H402402	14	0	40	a.none	transition	10	0	TRUE	5	H900321	H401544
0	24	576	b.both	transition	5	2	H402402	14	0	41	a.none	transition	10	0	TRUE	5	H900321	H401544
0	25	625	d.mil	transition	5	2	H402402	14	0	42	a.none	transition	10	0	TRUE	5	H900321	H401544
0	26	676	d.mil	transition	5	2	H402402	14	0	43	a.none	transition	10	0	TRUE	5	H900321	H401544
0	27	729	d.mil	transition	5	2	H402402	14	0	44	a.none	transition	10	0	TRUE	5	H900321	H401544
0	28	784	d.mil	transition	5	2	H402402	14	0	45	a.none	transition	10	0	TRUE	5	H900321	H401544
0	29	841	d.mil	transition	5	2	H402402	14	0	46	a.none	transition	10	0	TRUE	5	H900321	H401544
0	30	900	d.mil	transition	5	2	H402402	14	0	47	a.none	transition	10	0	TRUE	5	H900321	H401544
0	31	961	d.mil	transition	5	2	H402402	14	0	48	a.none	transition	10	0	TRUE	5	H900321	H401544
0	32	1024	d.mil	transition	5	2	H402402	14	0	49	a.none	transition	10	0	TRUE	5	H900321	H401544
0	33	1089	d.mil	transition	5	2	H402402	14	0	50	a.none	transition	10	0	TRUE	5	H900321	H401544
0	34	1156	d.mil	transition	5	2	H402402	14	0	19	c.mum	pre-ind	1	1	FALSE	2	H900539	H401575
0	35	1225	d.mil	transition	5	2	H402402	14	1	20	c.mum	pre-ind	2	1	FALSE	2	H900539	H401575
0	36	1296	d.mil	transition	5	2	H402402	14	0	21	c.mum	pre-ind	1	1	FALSE	3	H900539	H401575
0	37	1369	d.mil	transition	5	2	H402402	14	1	22	c.mum	pre-ind	2	1	FALSE	3	H900539	H401575
0	38	1444	d.mil	transition	5	2	H402402	14	0	23	c.mum	pre-ind	1	1	TRUE	4	H900539	H401575
1	39	1521	d.mil	transition	5	2	H402402	14	0	24	c.mum	pre-ind	2	1	TRUE	4	H900539	H401575
0	16	256	b.both	transition	7	2	H402402	12	1	25	c.mum	pre-ind	3	1	TRUE	4	H900539	H401575
0	17	289	b.both	transition	7	2	H402402	12	0	26	c.mum	pre-ind	1	1	TRUE	5	H900539	H401575
0	18	324	b.both	transition	7	2	H402402	12	1	27	c.mum	pre-ind	2	1	TRUE	5	H900539	H401575
0	19	361	b.both	transition	7	2	H402402	12	0	28	c.mum	pre-ind	1	1	TRUE	6	H900539	H401575
0	20	400	d.mil	transition	7	2	H402402	12	0	29	c.mum	pre-ind	2	1	TRUE	6	H900539	H401575
0	21	441	d.mil	transition	7	2	H402402	12	1	30	c.mum	pre-ind	3	1	TRUE	6	H900539	H401575
0	22	484	a.none	transition	7	2	H402402	12	0	31	c.mum	transition	1	1	TRUE	7	H900539	H401575
1	23	529	a.none	transition	7	2	H402402	12	1	32	c.mum	transition	2	1	TRUE	7	H900539	H401575
0	16	256	b.both	transition	1.5	1	H900654	14	0	33	c.mum	transition	1	1	FALSE	8	H900539	H401575
0	17	289	b.both	transition	1.5	1	H900654	14	0	34	c.mum	transition	2	1	FALSE	8	H900539	H401575
0	18	324	b.both	transition	1.5	1	H900654	14	0	23	b.both	pre-ind	1	2	TRUE	2	H401577	H401583
1	19	361	b.both	transition	1.5	1	H900654	14	1	24	b.both	pre-ind	2	2	TRUE	2	H401577	H401583
0	16	256	d.mil	transition	7	0	H903611	13	0	25	b.both	pre-ind	1	1	TRUE	3	H401577	H401583
0	17	289	d.mil	transition	7	0	H903611	13	1	26	b.both	pre-ind	2	1	TRUE	3	H401577	H401583
0	18	324	d.mil	transition	7	0	H903611	13	0	27	b.both	pre-ind	1	1	FALSE	4	H401577	H401583
0	19	361	d.mil	transition	7	0	H903611	13	1	28	b.both	pre-ind	2	1	FALSE	4	H401577	H401583
0	20	400	d.mil	transition	7	0	H903611	13	0	29	b.both	pre-ind	1	1	FALSE	5	H401577	H401583
0	21	441	d.mil	transition	7	0	H903611	13	1	30	b.both	pre-ind	2	1	FALSE	5	H401577	H401583
0	22	484	d.mil	transition	7	0	H903611	13	0	31	b.both	pre-ind	1	1	TRUE	6	H401577	H401583
0	23	529	d.mil	transition	7	0	H903611	13	0	32	b.both	pre-ind	2	1	TRUE	6	H401577	H401583
0	24	576	d.mil	transition	7	0	H903611	13	1	33	b.both	pre-ind	3	1	TRUE	6	H401577	H401583
1	25	625	d.mil	transition	7	0	H903611	13	0	34	b.both	pre-ind	1	1	TRUE	7	H401577	H401583
0	16	256	b.both	pre-ind	1	0	H402443	12	0	35	c.mum	pre-ind	2	1	TRUE	7	H401577	H401583
0	17	289	b.both	pre-ind	1	0	H402443	12	1	36	c.mum	pre-ind	3	1	TRUE	7.5	H401577	H401583
0	18	324	b.both	pre-ind	1	0	H402443	12	0	37	c.mum	pre-ind	1	1	FALSE	8.5	H401577	H401583
0	19	361	b.both	pre-ind	1	0	H402443	12	0	38	a.none	pre-ind	2	1	FALSE	8.5	H401577	H401583
0	20	400	b.both	pre-ind	1	0	H402443	12	0	39	a.none	pre-ind	3	1	FALSE	8.5	H401577	H401583
0	21	441	b.both	pre-ind	1	0	H402443	12	1	40	a.none	pre-ind	4	1	FALSE	9	H401577	H401583
0	22	484	b.both	pre-ind	1	0	H402443	12	0	41	a.none	pre-ind	1	0	TRUE	10	H401577	H401583
0	23	529	b.both	pre-ind	1	1	H402443	12	0	42	a.none	pre-ind	2	0	TRUE	10	H401577	H401583
0	24	576	b.both	pre-ind	1	1	H402443	12	0	43	a.none	pre-ind	3	0	TRUE	10	H401577	H401583
0	25	625	c.mum	pre-ind	1	1	H402443	12	0	44	a.none	pre-ind	4	0	TRUE	10	H401577	H401583
0	26	676	c.mum	pre-ind	1	1	H402443	12	0	45	a.none	pre-ind	5	0	TRUE	10	H401577	H401583
1	27	729	c.mum	transition	1	2	H402443	12	0	46	a.none	pre-ind	6	0	TRUE	10	H401577	H401583
0	16	256	b.both	pre-ind	5	1	H400143	9	0	47	a.none	pre-ind	7	0	TRUE	10	H401577	H401583
0	17	289	b.both	pre-ind	5	1	H400143	9	0	48	a.none	pre-ind	8	0	TRUE	10	H401577	H401583
0	18	324	b.both	pre-ind	5	1	H400143	9	0	49	a.none	pre-ind	9	0	TRUE	10	H401577	H401583
0	19	361	b.both	pre-ind	5	1	H400143	9	0	50	a.none	pre-ind	10	0	TRUE	10	H401577	H401583
0	20	400	b.both	pre-ind	5	1	H400143	9	0	23	a.none	transition	1	0	FALSE	2	H900448	H401635
0	21	441	b.both	pre-ind	5	1	H400143	9	1	24	a.none	transition	2	0	TRUE	2	H900448	H401635
0	22	484	b.both	pre-ind	5	1	H400143	9	0	25	a.none	transition	1	0	TRUE	3	H900448	H401635
0	23	529	b.both	pre-ind	5	1	H400143	9	1	26	a.none	transition	2	0	TRUE	3	H900448	H401635
1	24	576	c.mum	pre-ind	5	1	H400143	9	0	27	a.none	transition	1	0	TRUE	4	H900448	H401635
0	16	256	d.mil	pre-ind	11.5	0	H402474	12	1	28	a.none	transition	2	0	TRUE	4	H900448	H401635
0	17	289	d.mil	transition	11.5	0	H402474	12	1	29	a.none	transition	1	0	FALSE	5	H900448	H401635
0	18	324	d.mil	transition	11.5	0	H402474	12	0	30	a.none	transition	1	0	TRUE	6	H900448	H401635
0	19	361	d.mil	transition	11.5	0	H402474	12	0	31	a.none	transition	2	0	TRUE	6	H900448	H401635
1	20	400	d.mil	transition	11.5	0	H402474	12	1	32	a.none	transition	3	0	TRUE	6	H900448	H401635
0	16	256	a.none	transition	14	1	H402474	13	0	33	a.none	transition	1	0	TRUE	7	H900448	H401635
0	17	289	a.none	transition	14	1	H402474	13	0	34	a.none	transition	2	0	TRUE	7	H900448	H401635
0	18	324	a.none	transition	14	1	H402474	13	1	35	a.none	transition	3	0	TRUE	7	H900448	H401635
0	19	361	a.none	transition	14	1	H402474	13	0	36	a.none	transition	1	0	TRUE	8	H900448	H401635
0	20	400	a.none	transition	14	1	H402474	13	0	37	a.none	transition	2	0	TRUE	8	H900448	H401635
0	21	441	a.none	transition	14	1	H402474	13	1	38	a.none	transition	3	0	TRUE	8	H900448	H401635
1	22	484	a.none	transition	14	1	H402474	13	0	39	a.none	transition	1	0	TRUE	9	H900448	H401635
0	16	256	b.both	pre-ind	6	0	H400936	12	0	40	a.none	transition	2	0	FALSE	9	H900448	H401635
0	17	289	b.both	pre-ind	6	0	H400936	12	0	41	a.none	transition	3	0	FALSE	9	H900448	H401635
0	18	324	b.both	pre-ind	6	0	H400936	12	0	42	a.none	transition	4	0	FALSE	9	H900448	H401635
0	19	361	b.both	pre-ind	6	0	H400936	12	0	43	a.none	transition	5	0	FALSE	9	H900448	H401635
0	20	400	b.both	pre-ind	6	0	H400936	12	0	44	a.none	transition	6	0	FALSE	9	H900448	H401635
0	21	441	b.both	pre-ind	6	0	H400936	12	0	45	a.none	transition	7	0	FALSE	9	H900448	H401635
0	22	484	b.both	pre-ind	6	0	H400936	12	0	46	a.none	transition	8	0	FALSE	9	H900448	H401635
0	23	529	d.mil	pre-ind	6	0	H400936	12	0	47	a.none	transition	9	0	FALSE	9	H900448	H401635
0	24	576	d.mil	pre-ind	6	0	H400936	12	0	48	a.none	transition	10	0	FALSE	9	H900448	H401635
0	25	625	d.mil	pre-ind	6	0	H400936	12	0	49	a.none	transition	10	0	FALSE	9	H900448	H401635
0	26	676	d.mil	pre-ind	6	0	H400936	12	0	50	a.none	transition	10	0	FALSE	9	H900448	H401635
0	27	729	a.none	pre-ind	6	0	H400936	12	0	23	c.mum	transition	1	1	FALSE	2	H900962	H401643
0	28	784	a.none	pre-ind	6	0	H400936	12	1	24	c.mum	transition	2	1	FALSE	2	H900962	H401643
0	29	841	a.none	pre-ind	6	0	H400936	12	0	25	c.mum	transition	1	1	FALSE	3	H900962	H401643
0	30	900	a.none	pre-ind	6	0	H400936	12	0	26	c.mum	transition	2	1	FALSE	3	H900962	H401643
0	31	961	a.none	pre-ind	6	0	H400936	12	1	27	c.mum	transition	3	1	FALSE	3	H900962	H401643
0	32	1024	a.none	pre-ind	6	0	H400936	12	0	28	c.mum	transition	1	1	FALSE	4	H900962	H401643
1	33	1089	a.none	transition	6	0	H400936	12	0	29	c.mum	transition	2	1	FALSE	4	H900962	H401643
0	16	256	d.mil	pre-ind	1	0	H401131	7	1	30	c.mum	transition	3	1	FALSE	4	H900962	H401643
0	17	289	d.mil	pre-ind	1	0	H401131	7	0	31	c.mum	transition	1	1	TRUE	5	H900962	H401643
0	18	324	d.mil	pre-ind	1	0	H401131	7	0	32	c.mum	transition	2	1	TRUE	5	H900962	H401643
0	19	361	d.mil	pre-ind	1	0	H401131	7	0	33	c.mum	transition	3	1	TRUE	5	H900962	H401643
0	20	400	d.mil	pre-ind	1	0	H401131	7	0	34	c.mum	transition	4	1	TRUE	5	H900962	H401643
0	21	441	d.mil	pre-ind	1	0	H401131	7	0	35	c.mum	transition	5	1	TRUE	5	H900962	H401643
0	22	484	d.mil	pre-ind	1	0	H401131	7	1	36	c.mum	transition	6	1	TRUE	5	H900962	H401643
0	23	529	d.mil	pre-ind	1	0	H401131	7	0	37	c.mum	transition	1	1	TRUE	6	H900962	H401643
1	24	576	d.mil	pre-ind	1	0	H401131	7	0	38	c.mum	transition	2	1	TRUE	6	H900962	H401643
0	16	256	b.both	pre-ind	2	0	H401844	11	0	39	c.mum	transition	3	1	TRUE	6	H900962	H401643
0	17	289	b.both	pre-ind	2	0	H401844	11	0	40	c.mum	transition	4	1	TRUE	6	H900962	H401643
0	18	324	b.both	pre-ind	2	0	H401844	11	0	41	c.mum	transition	5	1	TRUE	6	H900962	H401643
0	19	361	b.both	pre-ind	2	0	H401844	11	0	42	c.mum	transition	6	1	TRUE	6	H900962	H401643
0	20	400	b.both	pre-ind	2	0	H401844	11	0	43	c.mum	transition	7	1	TRUE	6	H900962	H401643
0	21	441	b.both	pre-ind	2	0	H401844	11	0	44	c.mum	transition	8	1	TRUE	6	H900962	H401643
0	22	484	b.both	pre-ind	2	0	H401844	11	0	45	c.mum	transition	9	1	TRUE	6	H900962	H401643
0	23	529	b.both	pre-ind	2	0	H401844	11	0	26	b.both	transition	1	1	FALSE	2	H900962	H401645
0	24	576	b.both	pre-ind	2	0	H401844	11	1	27	b.both	transition	2	1	FALSE	2	H900962	H401645
0	25	625	b.both	pre-ind	2	0	H401844	11	0	28	b.both	transition	1	1	FALSE	3	H900962	H401645
0	26	676	b.both	pre-ind	2	0	H401844	11	0	29	b.both	transition	2	1	FALSE	3	H900962	H401645
0	27	729	b.both	pre-ind	2	0	H401844	11	0	30	b.both	transition	3	1	FALSE	3	H900962	H401645
0	28	784	b.both	pre-ind	2	0	H401844	11	1	31	b.both	transition	4	1	FALSE	3	H900962	H401645
0	29	841	b.both	pre-ind	2	0	H401844	11	0	32	b.both	transition	1	1	FALSE	4	H900962	H401645
0	30	900	b.both	pre-ind	2	1	H401844	11	1	33	b.both	transition	2	1	FALSE	4	H900962	H401645
0	31	961	b.both	pre-ind	2	1	H401844	11	0	34	b.both	transition	1	1	FALSE	5	H900962	H401645
1	32	1024	b.both	pre-ind	2	1	H401844	11	0	35	b.both	transition	2	1	FALSE	5	H900962	H401645
0	16	256	b.both	pre-ind	7	1	H401844	12	0	36	b.both	transition	3	1	FALSE	5	H900962	H401645
0	17	289	b.both	pre-ind	7	1	H401844	12	1	37	b.both	transition	4	1	FALSE	5	H900962	H401645
0	18	324	b.both	pre-ind	7	1	H401844	12	0	38	b.both	transition	1	1	FALSE	6	H900962	H401645
0	19	361	b.both	pre-ind	7	1	H401844	12	0	39	b.both	transition	2	0	FALSE	6	H900962	H401645
0	20	400	b.both	pre-ind	7	1	H401844	12	0	40	b.both	transition	3	0	FALSE	6	H900962	H401645
0	21	441	b.both	pre-ind	7	1	H401844	12	1	41	b.both	transition	4	0	FALSE	6	H900962	H401645
0	22	484	b.both	pre-ind	7	1	H401844	12	0	42	b.both	transition	1	0	FALSE	7	H900962	H401645
0	23	529	d.mil	pre-ind	7	1	H401844	12	0	43	c.mum	transition	2	0	FALSE	7	H900962	H401645
0	24	576	d.mil	transition	7	1	H401844	12	0	44	c.mum	transition	3	0	FALSE	7	H900962	H401645
0	25	625	d.mil	transition	7	1	H401844	12	0	45	c.mum	transition	4	0	FALSE	7	H900962	H401645
0	26	676	d.mil	transition	7	1	H401844	12	0	46	a.none	transition	5	0	FALSE	7	H900962	H401645
1	27	729	a.none	transition	7	1	H401844	12	0	47	a.none	post-ind	6	0	FALSE	7	H900962	H401645
0	16	256	b.both	transition	6	1	H402069	14	0	48	a.none	post-ind	7	0	FALSE	7	H900962	H401645
0	17	289	c.mum	transition	6	1	H402069	14	0	49	a.none	post-ind	8	0	FALSE	7	H900962	H401645
0	18	324	c.mum	transition	6	1	H402069	14	0	50	a.none	post-ind	9	0	FALSE	7	H900962	H401645
1	19	361	c.mum	transition	6	1	H402069	14	0	37	a.none	transition	1	0	TRUE	2	H903708	H401660
0	16	256	d.mil	transition	1	0	H402107	14	0	38	a.none	transition	2	0	TRUE	2	H903708	H401660
0	17	289	d.mil	transition	1	0	H402107	14	0	39	a.none	transition	3	0	TRUE	2	H903708	H401660
0	18	324	d.mil	transition	1	0	H402107	14	0	40	a.none	transition	4	0	TRUE	2	H903708	H401660
0	19	361	d.mil	transition	1	0	H402107	14	0	41	a.none	transition	5	0	TRUE	2	H903708	H401660
0	20	400	d.mil	transition	1	0	H402107	14	0	42	a.none	transition	6	0	TRUE	2	H903708	H401660
0	21	441	d.mil	transition	1	0	H402107	14	0	43	a.none	transition	7	0	TRUE	2	H903708	H401660
0	22	484	d.mil	transition	1	0	H402107	14	0	44	a.none	transition	8	0	TRUE	2	H903708	H401660
0	23	529	d.mil	transition	1	0	H402107	14	0	45	a.none	transition	9	0	TRUE	2	H903708	H401660
0	24	576	d.mil	transition	1	0	H402107	14	0	46	a.none	transition	10	0	TRUE	2	H903708	H401660
0	25	625	d.mil	transition	1	0	H402107	14	0	47	a.none	transition	10	0	TRUE	2	H903708	H401660
0	26	676	d.mil	transition	1	0	H402107	14	0	48	a.none	transition	10	0	TRUE	2	H903708	H401660
0	27	729	d.mil	transition	1	1	H402107	14	0	49	a.none	transition	10	0	TRUE	2	H903708	H401660
0	28	784	d.mil	transition	1	1	H402107	14	0	50	a.none	transition	10	0	TRUE	2	H903708	H401660
0	29	841	d.mil	transition	1	1	H402107	14	0	23	b.both	pre-ind	1	1	TRUE	2	H900295	H401676
0	30	900	d.mil	transition	1	1	H402107	14	1	24	b.both	pre-ind	2	1	TRUE	2	H900295	H401676
1	31	961	d.mil	transition	1	1	H402107	14	0	25	b.both	pre-ind	1	2	TRUE	3	H900295	H401676
0	16	256	d.mil	transition	4	1	H402107	14	1	26	b.both	pre-ind	2	2	TRUE	3	H900295	H401676
0	17	289	d.mil	transition	4	1	H402107	14	0	27	b.both	pre-ind	1	2	TRUE	4	H900295	H401676
0	18	324	d.mil	transition	4	1	H402107	14	0	28	b.both	pre-ind	2	2	TRUE	4	H900295	H401676
0	19	361	d.mil	transition	4	1	H402107	14	1	29	b.both	pre-ind	3	2	TRUE	4	H900295	H401676
1	20	400	d.mil	transition	4	1	H402107	14	0	30	b.both	pre-ind	1	3	FALSE	5	H900295	H401676
0	16	256	b.both	transition	4	0	H402167	14	1	31	b.both	pre-ind	2	3	FALSE	5	H900295	H401676
0	17	289	b.both	transition	4	0	H402167	14	0	32	b.both	pre-ind	1	3	FALSE	6	H900295	H401676
0	18	324	b.both	transition	4	0	H402167	14	1	33	b.both	pre-ind	2	3	FALSE	6	H900295	H401676
0	19	361	b.both	transition	4	0	H402167	14	0	34	b.both	pre-ind	1	3	FALSE	7	H900295	H401676
0	20	400	b.both	transition	4	0	H402167	14	1	35	c.mum	pre-ind	2	3	FALSE	7	H900295	H401676
0	21	441	b.both	transition	4	0	H402167	14	0	36	c.mum	pre-ind	1	3	FALSE	8	H900295	H401676
1	22	484	b.both	transition	4	0	H402167	14	1	37	c.mum	pre-ind	2	3	FALSE	8	H900295	H401676
0	16	256	b.both	transition	6	0	H402431	17	0	38	c.mum	pre-ind	1	3	FALSE	9	H900295	H401676
0	17	289	b.both	post-ind	6	0	H402431	17	1	39	c.mum	pre-ind	2	4	FALSE	9	H900295	H401676
0	18	324	b.both	post-ind	6	0	H402431	17	0	40	c.mum	pre-ind	1	4	FALSE	10	H900295	H401676
0	19	361	b.both	post-ind	6	0	H402431	17	0	41	c.mum	pre-ind	2	4	FALSE	10	H900295	H401676
0	20	400	b.both	post-ind	6	0	H402431	17	0	42	c.mum	pre-ind	3	4	FALSE	10	H900295	H401676
0	21	441	b.both	post-ind	6	0	H402431	17	0	43	c.mum	pre-ind	4	4	FALSE	10	H900295	H401676
0	22	484	b.both	post-ind	6	0	H402431	17	0	44	a.none	pre-ind	5	4	FALSE	10	H900295	H401676
0	23	529	b.both	post-ind	6	0	H402431	17	0	45	a.none	pre-ind	6	4	FALSE	10	H900295	H401676
0	24	576	b.both	post-ind	6	0	H402431	17	0	46	a.none	pre-ind	7	4	FALSE	10	H900295	H401676
0	25	625	b.both	post-ind	6	0	H402431	17	0	47	a.none	pre-ind	8	4	FALSE	10	H900295	H401676
0	26	676	b.both	post-ind	6	0	H402431	17	0	22	c.mum	pre-ind	1	2	FALSE	2	H900295	H401678
1	27	729	b.both	post-ind	6	0	H402431	17	0	23	c.mum	pre-ind	2	2	FALSE	2	H900295	H401678
0	16	256	b.both	pre-ind	1	0	H401070	4	0	24	c.mum	pre-ind	3	2	FALSE	2	H900295	H401678
0	17	289	b.both	pre-ind	1	0	H401070	4	1	25	c.mum	pre-ind	4	3	FALSE	2	H900295	H401678
0	18	324	b.both	pre-ind	1	0	H401070	4	0	26	c.mum	pre-ind	1	3	FALSE	3	H900295	H401678
0	19	361	b.both	pre-ind	1	0	H401070	4	0	27	c.mum	pre-ind	2	3	FALSE	3	H900295	H401678
0	20	400	b.both	pre-ind	1	0	H401070	4	1	28	c.mum	pre-ind	3	3	FALSE	3	H900295	H401678
0	21	441	b.both	pre-ind	1	0	H401070	4	0	29	c.mum	pre-ind	1	3	FALSE	4	H900295	H401678
0	22	484	b.both	pre-ind	1	0	H401070	4	0	30	c.mum	pre-ind	2	3	FALSE	4	H900295	H401678
0	23	529	b.both	pre-ind	1	0	H401070	4	0	31	c.mum	pre-ind	3	3	FALSE	4	H900295	H401678
0	24	576	b.both	pre-ind	1	0	H401070	4	1	32	c.mum	pre-ind	4	3	TRUE	4	H900295	H401678
0	25	625	b.both	pre-ind	1	0	H401070	4	0	33	c.mum	pre-ind	1	3	TRUE	5	H900295	H401678
0	26	676	b.both	pre-ind	1	0	H401070	4	0	34	c.mum	pre-ind	2	4	TRUE	5	H900295	H401678
0	27	729	b.both	pre-ind	1	0	H401070	4	1	35	c.mum	pre-ind	3	4	TRUE	5	H900295	H401678
0	28	784	b.both	pre-ind	1	0	H401070	4	0	36	c.mum	pre-ind	1	4	FALSE	6	H900295	H401678
0	29	841	b.both	pre-ind	1	0	H401070	4	0	37	c.mum	pre-ind	2	4	FALSE	6	H900295	H401678
0	30	900	b.both	pre-ind	1	0	H401070	4	0	38	c.mum	pre-ind	3	4	FALSE	6	H900295	H401678
1	31	961	b.both	pre-ind	1	0	H401070	4	1	39	a.none	pre-ind	4	4	FALSE	6	H900295	H401678
0	16	256	d.mil	pre-ind	1	0	H801013	1	0	40	a.none	pre-ind	1	4	FALSE	7	H900295	H401678
0	17	289	d.mil	pre-ind	1	0	H801013	1	0	41	a.none	pre-ind	2	4	FALSE	7	H900295	H401678
0	18	324	d.mil	pre-ind	1	0	H801013	1	1	42	a.none	pre-ind	3	4	FALSE	7	H900295	H401678
1	19	361	d.mil	pre-ind	1	0	H801013	1	0	43	a.none	pre-ind	1	3	FALSE	8	H900295	H401678
0	16	256	b.both	pre-ind	1	0	H401095	3	0	44	a.none	pre-ind	2	2	FALSE	8	H900295	H401678
0	17	289	b.both	pre-ind	1	0	H401095	3	0	45	a.none	pre-ind	3	2	FALSE	8	H900295	H401678
0	18	324	b.both	pre-ind	1	0	H401095	3	0	46	a.none	pre-ind	4	2	FALSE	8	H900295	H401678
0	19	361	b.both	pre-ind	1	1	H401095	3	0	47	a.none	pre-ind	5	2	FALSE	8	H900295	H401678
0	20	400	b.both	pre-ind	1	1	H401095	3	0	48	a.none	pre-ind	6	2	FALSE	8	H900295	H401678
0	21	441	d.mil	pre-ind	1	1	H401095	3	0	49	a.none	pre-ind	7	2	FALSE	8	H900295	H401678
0	22	484	d.mil	pre-ind	1	1	H401095	3	0	50	a.none	pre-ind	8	2	FALSE	8	H900295	H401678
0	23	529	d.mil	pre-ind	1	1	H401095	3	0	30	d.mil	pre-ind	1	2	TRUE	2	H900295	H401686
0	24	576	d.mil	pre-ind	1	1	H401095	3	1	31	d.mil	pre-ind	2	2	FALSE	2	H900295	H401686
1	25	625	d.mil	pre-ind	1	2	H401095	3	0	32	d.mil	pre-ind	1	2	FALSE	3	H900295	H401686
0	16	256	b.both	pre-ind	1	0	H900201	6	1	33	d.mil	pre-ind	2	1	FALSE	3	H900295	H401686
0	17	289	b.both	pre-ind	1	0	H900201	6	0	34	d.mil	pre-ind	1	1	TRUE	4	H900295	H401686
0	18	324	b.both	pre-ind	1	0	H900201	6	0	35	d.mil	pre-ind	2	1	TRUE	4	H900295	H401686
0	19	361	b.both	pre-ind	1	1	H900201	6	0	36	d.mil	transition	3	1	TRUE	4	H900295	H401686
0	20	400	b.both	pre-ind	1	1	H900201	6	0	37	d.mil	transition	4	1	TRUE	4	H900295	H401686
0	21	441	b.both	pre-ind	1	1	H900201	6	1	38	d.mil	transition	5	1	TRUE	4	H900295	H401686
1	22	484	b.both	pre-ind	1	1	H900201	6	0	39	d.mil	transition	1	1	TRUE	5	H900295	H401686
0	16	256	b.both	pre-ind	7	1	H401236	7	0	40	d.mil	transition	2	1	TRUE	5	H900295	H401686
0	17	289	b.both	pre-ind	7	1	H401236	7	0	41	d.mil	transition	3	1	TRUE	5	H900295	H401686
0	18	324	b.both	pre-ind	7	1	H401236	7	0	42	d.mil	transition	4	0	TRUE	5	H900295	H401686
0	19	361	b.both	pre-ind	7	1	H401236	7	0	43	d.mil	transition	5	0	TRUE	5	H900295	H401686
0	20	400	b.both	pre-ind	7	1	H401236	7	0	44	d.mil	transition	6	0	TRUE	5	H900295	H401686
0	21	441	b.both	pre-ind	7	1	H401236	7	0	45	d.mil	transition	7	0	TRUE	5	H900295	H401686
0	22	484	b.both	pre-ind	7	1	H401236	7	0	46	d.mil	transition	8	0	TRUE	5	H900295	H401686
1	23	529	b.both	pre-ind	7	1	H401236	7	0	47	d.mil	transition	9	0	TRUE	5	H900295	H401686
0	16	256	b.both	pre-ind	6.5	0	H400719	5	0	48	d.mil	transition	10	0	TRUE	5	H900295	H401686
0	17	289	b.both	pre-ind	6.5	0	H400719	5	0	49	d.mil	transition	10	0	TRUE	5	H900295	H401686
0	18	324	b.both	pre-ind	6.5	0	H400719	5	0	50	d.mil	transition	10	0	TRUE	5	H900295	H401686
0	19	361	b.both	pre-ind	6.5	0	H400719	5	0	23	a.none	transition	1	1	TRUE	2	H401676	H401703
0	20	400	b.both	pre-ind	6.5	0	H400719	5	1	24	a.none	transition	2	1	TRUE	2	H401676	H401703
1	21	441	b.both	pre-ind	6.5	0	H400719	5	0	25	a.none	transition	1	1	FALSE	3	H401676	H401703
0	16	256	b.both	pre-ind	1	0	H900789	6	1	26	a.none	transition	2	1	FALSE	3	H401676	H401703
0	17	289	b.both	pre-ind	1	0	H900789	6	0	27	a.none	transition	1	1	FALSE	4	H401676	H401703
1	18	324	b.both	pre-ind	1	0	H900789	6	1	28	a.none	transition	2	1	FALSE	4	H401676	H401703
0	16	256	b.both	pre-ind	7	0	H400198	3	0	29	a.none	transition	1	1	TRUE	5	H401676	H401703
0	17	289	b.both	pre-ind	7	0	H400198	3	0	30	a.none	transition	2	1	TRUE	5	H401676	H401703
0	18	324	b.both	pre-ind	7	0	H400198	3	1	31	a.none	transition	3	1	FALSE	5	H401676	H401703
0	19	361	b.both	pre-ind	7	0	H400198	3	0	32	a.none	transition	1	1	FALSE	6	H401676	H401703
1	20	400	c.mum	pre-ind	7	0	H400198	3	0	33	a.none	transition	2	1	FALSE	6	H401676	H401703
0	16	256	b.both	pre-ind	4	0	H900743	5	0	34	a.none	transition	3	0	FALSE	6	H401676	H401703
0	17	289	b.both	pre-ind	4	0	H900743	5	0	35	a.none	transition	4	0	FALSE	6	H401676	H401703
0	18	324	b.both	pre-ind	4	0	H900743	5	0	36	a.none	transition	5	0	FALSE	6	H401676	H401703
0	19	361	b.both	pre-ind	4	0	H900743	5	0	37	a.none	transition	6	0	FALSE	6	H401676	H401703
0	20	400	b.both	pre-ind	4	0	H900743	5	0	38	a.none	transition	7	0	FALSE	6	H401676	H401703
1	21	441	b.both	pre-ind	4	0	H900743	5	0	39	a.none	transition	8	0	FALSE	6	H401676	H401703
0	16	256	c.mum	pre-ind	2	0	H903450	7	0	21	c.mum	transition	1	0	FALSE	2	H401683	H401720
0	17	289	c.mum	pre-ind	2	0	H903450	7	1	22	c.mum	transition	2	0	FALSE	2	H401683	H401720
0	18	324	c.mum	pre-ind	2	0	H903450	7	0	23	c.mum	transition	1	0	TRUE	3	H401683	H401720
0	19	361	c.mum	pre-ind	2	0	H903450	7	0	24	c.mum	transition	2	0	TRUE	3	H401683	H401720
0	20	400	c.mum	pre-ind	2	0	H903450	7	1	25	c.mum	transition	3	0	TRUE	3	H401683	H401720
0	21	441	c.mum	pre-ind	2	0	H903450	7	0	26	c.mum	transition	1	0	TRUE	4	H401683	H401720
0	22	484	c.mum	pre-ind	2	0	H903450	7	1	27	c.mum	transition	2	0	TRUE	4	H401683	H401720
0	23	529	c.mum	pre-ind	2	0	H903450	7	0	28	c.mum	transition	1	0	TRUE	5	H401683	H401720
0	24	576	c.mum	pre-ind	2	0	H903450	7	0	29	c.mum	transition	2	0	TRUE	5	H401683	H401720
1	25	625	c.mum	pre-ind	2	0	H903450	7	0	30	c.mum	transition	3	0	TRUE	5	H401683	H401720
0	16	256	d.mil	pre-ind	4	0	H900146	9	1	31	c.mum	transition	4	0	TRUE	5	H401683	H401720
0	17	289	d.mil	pre-ind	4	0	H900146	9	0	32	c.mum	transition	1	0	TRUE	6	H401683	H401720
0	18	324	d.mil	pre-ind	4	0	H900146	9	1	33	c.mum	transition	2	0	TRUE	6	H401683	H401720
0	19	361	d.mil	pre-ind	4	0	H900146	9	0	34	c.mum	transition	1	0	TRUE	7	H401683	H401720
0	20	400	d.mil	pre-ind	4	0	H900146	9	0	35	c.mum	transition	2	0	TRUE	7	H401683	H401720
0	21	441	d.mil	pre-ind	4	0	H900146	9	0	36	c.mum	transition	3	0	TRUE	7	H401683	H401720
0	22	484	a.none	pre-ind	4	0	H900146	9	0	37	c.mum	transition	4	0	TRUE	7	H401683	H401720
0	23	529	a.none	pre-ind	4	0	H900146	9	0	38	c.mum	transition	5	0	TRUE	7	H401683	H401720
1	24	576	a.none	pre-ind	4	0	H900146	9	0	39	c.mum	transition	6	0	TRUE	7	H401683	H401720
0	16	256	b.both	pre-ind	3	0	H400374	6	0	29	b.both	pre-ind	1	3	TRUE	2	H401730	H401732
0	17	289	b.both	pre-ind	3	0	H400374	6	1	30	b.both	pre-ind	2	3	TRUE	2	H401730	H401732
0	18	324	c.mum	pre-ind	3	0	H400374	6	0	31	b.both	pre-ind	1	3	TRUE	3	H401730	H401732
0	19	361	c.mum	pre-ind	3	1	H400374	6	1	32	b.both	pre-ind	2	3	TRUE	3	H401730	H401732
0	20	400	c.mum	pre-ind	3	1	H400374	6	0	33	c.mum	pre-ind	1	3	TRUE	4	H401730	H401732
0	21	441	c.mum	pre-ind	3	1	H400374	6	1	34	c.mum	pre-ind	2	3	TRUE	4	H401730	H401732
0	22	484	c.mum	pre-ind	3	1	H400374	6	0	35	c.mum	pre-ind	1	3	TRUE	5	H401730	H401732
0	23	529	a.none	pre-ind	3	1	H400374	6	1	36	c.mum	pre-ind	2	3	TRUE	5	H401730	H401732
0	24	576	a.none	pre-ind	3	1	H400374	6	0	37	c.mum	pre-ind	1	3	TRUE	6	H401730	H401732
0	25	625	a.none	pre-ind	3	1	H400374	6	0	38	c.mum	pre-ind	2	3	TRUE	6	H401730	H401732
0	26	676	a.none	pre-ind	3	1	H400374	6	1	39	c.mum	pre-ind	3	3	TRUE	6	H401730	H401732
1	27	729	a.none	pre-ind	3	1	H400374	6	0	40	a.none	pre-ind	1	3	TRUE	7	H401730	H401732
0	16	256	b.both	pre-ind	6	1	H400074	5	0	41	a.none	pre-ind	2	3	FALSE	7	H401730	H401732
0	17	289	b.both	pre-ind	6	1	H400074	5	0	42	a.none	pre-ind	3	3	FALSE	7	H401730	H401732
0	18	324	b.both	pre-ind	6	1	H400074	5	0	43	a.none	pre-ind	4	3	FALSE	7	H401730	H401732
0	19	361	b.both	pre-ind	6	2	H400074	5	0	44	a.none	pre-ind	5	3	FALSE	7	H401730	H401732
1	20	400	b.both	pre-ind	6	2	H400074	5	0	45	a.none	pre-ind	6	3	FALSE	7	H401730	H401732
0	16	256	b.both	pre-ind	3	0	H900260	8	0	30	b.both	pre-ind	1	3	TRUE	2	H401730	H401734
0	17	289	b.both	pre-ind	3	0	H900260	8	1	31	b.both	pre-ind	2	3	TRUE	2	H401730	H401734
0	18	324	b.both	pre-ind	3	0	H900260	8	0	32	b.both	pre-ind	1	3	FALSE	3	H401730	H401734
0	19	361	b.both	pre-ind	3	0	H900260	8	1	33	c.mum	pre-ind	2	3	FALSE	3	H401730	H401734
0	20	400	b.both	pre-ind	3	0	H900260	8	0	34	a.none	pre-ind	1	3	FALSE	4	H401730	H401734
0	21	441	b.both	pre-ind	3	0	H900260	8	0	35	a.none	pre-ind	2	3	FALSE	4	H401730	H401734
0	22	484	b.both	pre-ind	3	0	H900260	8	1	36	a.none	pre-ind	3	3	FALSE	4	H401730	H401734
0	23	529	b.both	pre-ind	3	0	H900260	8	1	37	a.none	pre-ind	1	3	FALSE	5	H401730	H401734
0	24	576	b.both	pre-ind	3	0	H900260	8	0	38	a.none	pre-ind	1	3	FALSE	6	H401730	H401734
0	25	625	b.both	pre-ind	3	0	H900260	8	1	39	a.none	pre-ind	2	3	FALSE	6.5	H401730	H401734
0	26	676	b.both	pre-ind	3	0	H900260	8	0	40	a.none	pre-ind	1	2	FALSE	7.5	H401730	H401734
0	27	729	b.both	pre-ind	3	0	H900260	8	0	41	a.none	pre-ind	2	2	FALSE	7.5	H401730	H401734
1	28	784	b.both	pre-ind	3	0	H900260	8	1	42	a.none	pre-ind	3	1	FALSE	8	H401730	H401734
0	16	256	b.both	pre-ind	6	0	H400639	9	0	43	a.none	pre-ind	1	1	TRUE	9	H401730	H401734
0	17	289	b.both	pre-ind	6	0	H400639	9	0	44	a.none	pre-ind	2	1	TRUE	9	H401730	H401734
0	18	324	b.both	pre-ind	6	0	H400639	9	1	45	a.none	pre-ind	3	1	TRUE	9	H401730	H401734
0	19	361	b.both	pre-ind	6	0	H400639	9	0	46	a.none	pre-ind	1	0	TRUE	10	H401730	H401734
0	20	400	b.both	pre-ind	6	0	H400639	9	0	47	a.none	transition	2	0	TRUE	10	H401730	H401734
0	21	441	b.both	pre-ind	6	0	H400639	9	0	48	a.none	transition	3	0	TRUE	10	H401730	H401734
0	22	484	b.both	pre-ind	6	0	H400639	9	0	49	a.none	transition	4	0	TRUE	10	H401730	H401734
0	23	529	b.both	pre-ind	6	0	H400639	9	0	50	a.none	transition	5	0	TRUE	10	H401730	H401734
1	24	576	b.both	pre-ind	6	0	H400639	9	0	25	b.both	pre-ind	1	3	FALSE	2	H401730	H401735
0	16	256	b.both	pre-ind	2	0	H401201	8	1	26	b.both	pre-ind	2	3	FALSE	2	H401730	H401735
0	17	289	b.both	pre-ind	2	0	H401201	8	0	27	b.both	pre-ind	1	3	FALSE	3	H401730	H401735
0	18	324	b.both	pre-ind	2	0	H401201	8	0	28	b.both	pre-ind	2	3	FALSE	3	H401730	H401735
0	19	361	b.both	pre-ind	2	0	H401201	8	0	29	b.both	pre-ind	3	3	FALSE	3	H401730	H401735
0	20	400	b.both	pre-ind	2	0	H401201	8	0	30	b.both	pre-ind	4	3	FALSE	3	H401730	H401735
0	21	441	b.both	pre-ind	2	0	H401201	8	1	31	d.mil	pre-ind	5	3	FALSE	3	H401730	H401735
1	22	484	b.both	pre-ind	2	0	H401201	8	0	32	d.mil	pre-ind	1	3	FALSE	4	H401730	H401735
0	16	256	b.both	pre-ind	4	0	H400037	9	0	33	d.mil	pre-ind	2	3	FALSE	4	H401730	H401735
0	17	289	b.both	pre-ind	4	0	H400037	9	0	34	d.mil	pre-ind	3	3	FALSE	4	H401730	H401735
0	18	324	b.both	pre-ind	4	0	H400037	9	0	35	d.mil	pre-ind	4	3	FALSE	4	H401730	H401735
0	19	361	b.both	pre-ind	4	0	H400037	9	0	36	d.mil	pre-ind	5	3	FALSE	4	H401730	H401735
0	20	400	b.both	pre-ind	4	0	H400037	9	1	37	d.mil	pre-ind	6	2	FALSE	4	H401730	H401735
0	21	441	b.both	pre-ind	4	0	H400037	9	0	38	d.mil	pre-ind	1	2	FALSE	5	H401730	H401735
1	22	484	b.both	pre-ind	4	0	H400037	9	0	39	d.mil	pre-ind	2	1	FALSE	5	H401730	H401735
0	16	256	b.both	pre-ind	2	0	H402104	10	0	40	d.mil	pre-ind	3	1	FALSE	5	H401730	H401735
0	17	289	b.both	pre-ind	2	0	H402104	10	0	41	d.mil	pre-ind	4	1	FALSE	5	H401730	H401735
0	18	324	b.both	pre-ind	2	0	H402104	10	0	42	d.mil	pre-ind	5	1	FALSE	5	H401730	H401735
0	19	361	b.both	pre-ind	2	1	H402104	10	0	27	d.mil	pre-ind	1	3	TRUE	2	H401730	H401737
0	20	400	b.both	pre-ind	2	1	H402104	10	0	28	d.mil	pre-ind	2	3	TRUE	2	H401730	H401737
0	21	441	b.both	pre-ind	2	1	H402104	10	1	29	d.mil	pre-ind	3	3	TRUE	2	H401730	H401737
0	22	484	b.both	pre-ind	2	2	H402104	10	0	30	d.mil	pre-ind	1	3	TRUE	3	H401730	H401737
0	23	529	b.both	pre-ind	2	2	H402104	10	1	31	d.mil	pre-ind	2	3	TRUE	3	H401730	H401737
0	24	576	b.both	pre-ind	2	2	H402104	10	0	32	d.mil	pre-ind	1	3	TRUE	4	H401730	H401737
0	25	625	b.both	pre-ind	2	2	H402104	10	0	33	d.mil	pre-ind	2	2	TRUE	4	H401730	H401737
1	26	676	b.both	pre-ind	2	2	H402104	10	1	34	d.mil	pre-ind	3	2	TRUE	4	H401730	H401737
0	16	256	b.both	pre-ind	1	0	H401359	7	0	23	b.both	pre-ind	1	1	TRUE	2	H900455	H401791
0	17	289	b.both	pre-ind	1	0	H401359	7	1	24	b.both	pre-ind	2	1	TRUE	2	H900455	H401791
0	18	324	b.both	pre-ind	1	0	H401359	7	0	25	b.both	pre-ind	1	1	TRUE	3	H900455	H401791
0	19	361	b.both	pre-ind	1	0	H401359	7	0	26	b.both	pre-ind	2	1	TRUE	3	H900455	H401791
0	20	400	b.both	pre-ind	1	0	H401359	7	1	27	b.both	pre-ind	3	2	TRUE	3	H900455	H401791
1	21	441	b.both	pre-ind	1	0	H401359	7	0	28	b.both	pre-ind	1	2	TRUE	4	H900455	H401791
0	16	256	c.mum	pre-ind	6	1	H901423	8	0	29	b.both	pre-ind	2	2	TRUE	4	H900455	H401791
0	17	289	c.mum	pre-ind	6	1	H901423	8	0	30	b.both	pre-ind	3	2	TRUE	4	H900455	H401791
0	18	324	c.mum	pre-ind	6	1	H901423	8	1	31	b.both	pre-ind	4	2	TRUE	4	H900455	H401791
0	19	361	c.mum	pre-ind	6	1	H901423	8	0	32	b.both	pre-ind	1	3	TRUE	5	H900455	H401791
0	20	400	c.mum	pre-ind	6	1	H901423	8	0	33	b.both	pre-ind	2	3	TRUE	5	H900455	H401791
0	21	441	c.mum	pre-ind	6	1	H901423	8	1	34	b.both	pre-ind	3	3	TRUE	5	H900455	H401791
0	22	484	c.mum	pre-ind	6	1	H901423	8	0	35	b.both	pre-ind	1	2	TRUE	6	H900455	H401791
0	23	529	c.mum	pre-ind	6	1	H901423	8	0	36	b.both	pre-ind	2	2	TRUE	6	H900455	H401791
0	24	576	c.mum	pre-ind	6	1	H901423	8	0	37	b.both	pre-ind	3	2	TRUE	6	H900455	H401791
0	25	625	c.mum	pre-ind	6	1	H901423	8	0	38	b.both	pre-ind	4	2	TRUE	6	H900455	H401791
0	26	676	c.mum	pre-ind	6	1	H901423	8	0	39	b.both	pre-ind	5	1	TRUE	6	H900455	H401791
0	27	729	c.mum	pre-ind	6	1	H901423	8	0	40	b.both	pre-ind	6	1	TRUE	6	H900455	H401791
0	28	784	c.mum	pre-ind	6	1	H901423	8	0	41	b.both	pre-ind	7	1	TRUE	6	H900455	H401791
0	29	841	c.mum	pre-ind	6	1	H901423	8	0	42	c.mum	pre-ind	8	1	TRUE	6	H900455	H401791
0	30	900	c.mum	pre-ind	6	1	H901423	8	0	43	c.mum	pre-ind	9	1	TRUE	6	H900455	H401791
0	31	961	c.mum	pre-ind	6	1	H901423	8	1	44	c.mum	pre-ind	10	1	TRUE	6	H900455	H401791
1	32	1024	c.mum	pre-ind	6	1	H901423	8	0	45	c.mum	pre-ind	1	1	TRUE	7	H900455	H401791
0	16	256	b.both	pre-ind	8	2	H900363	8	0	46	c.mum	pre-ind	2	1	TRUE	7	H900455	H401791
0	17	289	b.both	pre-ind	8	2	H900363	8	0	47	c.mum	pre-ind	3	1	TRUE	7	H900455	H401791
0	18	324	b.both	pre-ind	8	2	H900363	8	0	48	c.mum	transition	4	1	TRUE	7	H900455	H401791
0	19	361	b.both	pre-ind	8	2	H900363	8	0	49	c.mum	transition	5	1	TRUE	7	H900455	H401791
0	20	400	b.both	pre-ind	8	2	H900363	8	0	50	c.mum	transition	6	1	TRUE	7	H900455	H401791
1	21	441	b.both	pre-ind	8	2	H900363	8	0	23	c.mum	pre-ind	1	3	TRUE	2	H900455	H401793
0	16	256	b.both	pre-ind	1	0	H402204	10	0	24	c.mum	pre-ind	2	2	TRUE	2	H900455	H401793
0	17	289	b.both	pre-ind	1	0	H402204	10	1	25	c.mum	pre-ind	3	2	TRUE	2	H900455	H401793
0	18	324	b.both	pre-ind	1	0	H402204	10	0	26	c.mum	pre-ind	1	2	TRUE	3	H900455	H401793
0	19	361	b.both	pre-ind	1	0	H402204	10	1	27	c.mum	pre-ind	2	2	TRUE	3	H900455	H401793
0	20	400	b.both	pre-ind	1	0	H402204	10	0	28	c.mum	pre-ind	1	1	TRUE	4	H900455	H401793
0	21	441	b.both	pre-ind	1	1	H402204	10	1	29	c.mum	pre-ind	2	1	TRUE	4	H900455	H401793
1	22	484	b.both	pre-ind	1	1	H402204	10	0	30	c.mum	pre-ind	1	1	TRUE	5	H900455	H401793
0	16	256	b.both	pre-ind	2	0	H400964	11	0	31	c.mum	pre-ind	2	1	TRUE	5	H900455	H401793
0	17	289	b.both	pre-ind	2	0	H400964	11	0	32	c.mum	pre-ind	3	1	TRUE	5	H900455	H401793
0	18	324	b.both	pre-ind	2	0	H400964	11	1	33	c.mum	pre-ind	4	1	TRUE	5	H900455	H401793
0	19	361	b.both	pre-ind	2	0	H400964	11	0	34	c.mum	pre-ind	1	1	TRUE	6	H900455	H401793
0	20	400	b.both	pre-ind	2	0	H400964	11	0	35	c.mum	pre-ind	2	1	TRUE	6	H900455	H401793
0	21	441	d.mil	pre-ind	2	0	H400964	11	1	36	c.mum	pre-ind	3	1	TRUE	6	H900455	H401793
0	22	484	d.mil	pre-ind	2	0	H400964	11	0	37	c.mum	transition	1	1	TRUE	7	H900455	H401793
0	23	529	d.mil	pre-ind	2	0	H400964	11	0	38	c.mum	transition	2	1	TRUE	7	H900455	H401793
0	24	576	d.mil	pre-ind	2	0	H400964	11	1	39	c.mum	transition	3	1	TRUE	7	H900455	H401793
0	25	625	d.mil	pre-ind	2	0	H400964	11	0	40	c.mum	transition	1	0	FALSE	8	H900455	H401793
0	26	676	d.mil	pre-ind	2	0	H400964	11	0	41	a.none	transition	2	0	FALSE	8	H900455	H401793
0	27	729	d.mil	pre-ind	2	0	H400964	11	0	42	a.none	transition	3	0	FALSE	8	H900455	H401793
0	28	784	d.mil	pre-ind	2	0	H400964	11	0	43	a.none	transition	4	0	FALSE	8	H900455	H401793
0	29	841	d.mil	pre-ind	2	0	H400964	11	1	44	a.none	transition	5	0	FALSE	8	H900455	H401793
1	30	900	d.mil	pre-ind	2	0	H400964	11	0	45	a.none	transition	1	0	TRUE	9	H900455	H401793
0	16	256	b.both	pre-ind	3	0	H904953	9	0	46	a.none	transition	2	0	TRUE	9	H900455	H401793
0	17	289	b.both	pre-ind	3	0	H904953	9	0	47	a.none	transition	3	0	TRUE	9	H900455	H401793
0	18	324	b.both	pre-ind	3	0	H904953	9	0	48	a.none	transition	4	0	TRUE	9	H900455	H401793
0	19	361	b.both	pre-ind	3	0	H904953	9	0	49	a.none	transition	5	0	TRUE	9	H900455	H401793
0	20	400	b.both	pre-ind	3	0	H904953	9	0	50	a.none	transition	6	0	TRUE	9	H900455	H401793
0	21	441	b.both	pre-ind	3	0	H904953	9	0	21	b.both	pre-ind	1	2	TRUE	2	H900455	H401794
0	22	484	b.both	pre-ind	3	0	H904953	9	1	22	b.both	pre-ind	2	2	TRUE	2	H900455	H401794
0	23	529	b.both	pre-ind	3	0	H904953	9	0	22	b.both	pre-ind	1	1	TRUE	2	H401791	H401795
0	24	576	b.both	pre-ind	3	1	H904953	9	0	23	b.both	pre-ind	2	1	TRUE	2	H401791	H401795
0	25	625	b.both	pre-ind	3	1	H904953	9	0	24	b.both	pre-ind	3	1	TRUE	2	H401791	H401795
0	26	676	b.both	pre-ind	3	1	H904953	9	1	25	b.both	pre-ind	4	1	TRUE	2	H401791	H401795
0	27	729	b.both	pre-ind	3	1	H904953	9	0	26	b.both	transition	1	1	TRUE	3	H401791	H401795
0	28	784	b.both	pre-ind	3	1	H904953	9	0	27	b.both	transition	2	1	TRUE	3	H401791	H401795
1	29	841	b.both	pre-ind	3	1	H904953	9	0	28	b.both	transition	3	1	FALSE	3	H401791	H401795
0	16	256	b.both	pre-ind	4	0	H903485	9	0	29	b.both	transition	4	1	FALSE	3	H401791	H401795
0	17	289	b.both	pre-ind	4	0	H903485	9	1	30	b.both	transition	5	1	FALSE	3	H401791	H401795
0	18	324	b.both	pre-ind	4	0	H903485	9	0	31	b.both	transition	1	1	TRUE	4	H401791	H401795
0	19	361	b.both	pre-ind	4	0	H903485	9	0	32	b.both	transition	2	1	FALSE	4	H401791	H401795
0	20	400	b.both	pre-ind	4	0	H903485	9	0	33	b.both	transition	3	1	FALSE	4	H401791	H401795
0	21	441	b.both	pre-ind	4	0	H903485	9	1	34	d.mil	transition	4	1	FALSE	4	H401791	H401795
1	22	484	b.both	pre-ind	4	0	H903485	9	0	35	d.mil	transition	1	1	TRUE	5	H401791	H401795
0	16	256	b.both	pre-ind	2	0	H401577	7	0	36	d.mil	transition	2	1	TRUE	5	H401791	H401795
0	17	289	b.both	pre-ind	2	0	H401577	7	0	37	d.mil	transition	3	1	TRUE	5	H401791	H401795
0	18	324	b.both	pre-ind	2	0	H401577	7	0	38	d.mil	transition	4	1	TRUE	5	H401791	H401795
0	19	361	b.both	pre-ind	2	0	H401577	7	0	39	d.mil	transition	5	1	TRUE	5	H401791	H401795
0	20	400	b.both	pre-ind	2	0	H401577	7	0	40	d.mil	transition	6	1	TRUE	5	H401791	H401795
0	21	441	b.both	pre-ind	2	0	H401577	7	0	41	d.mil	transition	7	1	TRUE	5	H401791	H401795
0	22	484	b.both	pre-ind	2	0	H401577	7	0	42	d.mil	transition	8	1	TRUE	5	H401791	H401795
0	23	529	b.both	pre-ind	2	0	H401577	7	0	43	d.mil	transition	9	1	TRUE	5	H401791	H401795
0	24	576	b.both	pre-ind	2	0	H401577	7	0	44	a.none	transition	10	1	TRUE	5	H401791	H401795
1	25	625	b.both	pre-ind	2	0	H401577	7	0	45	a.none	transition	10	1	TRUE	5	H401791	H401795
0	16	256	b.both	pre-ind	2	0	H401099	7	0	46	a.none	transition	10	1	TRUE	5	H401791	H401795
0	17	289	b.both	pre-ind	2	0	H401099	7	0	47	a.none	transition	10	1	TRUE	5	H401791	H401795
0	18	324	b.both	pre-ind	2	0	H401099	7	0	48	a.none	transition	10	1	TRUE	5	H401791	H401795
0	19	361	b.both	pre-ind	2	0	H401099	7	0	49	a.none	transition	10	1	TRUE	5	H401791	H401795
0	20	400	b.both	pre-ind	2	0	H401099	7	0	50	a.none	transition	10	1	TRUE	5	H401791	H401795
0	21	441	b.both	pre-ind	2	0	H401099	7	0	34	a.none	transition	1	1	FALSE	2	H401791	H401796
1	22	484	b.both	pre-ind	2	0	H401099	7	0	35	a.none	transition	2	1	FALSE	2	H401791	H401796
0	16	256	b.both	pre-ind	6	1	H900363	8	0	36	a.none	transition	3	1	FALSE	2	H401791	H401796
0	17	289	b.both	pre-ind	6	1	H900363	8	1	37	a.none	transition	4	1	FALSE	2	H401791	H401796
0	18	324	b.both	pre-ind	6	1	H900363	8	0	38	a.none	transition	1	1	FALSE	3	H401791	H401796
0	19	361	b.both	pre-ind	6	1	H900363	8	1	39	a.none	transition	2	1	FALSE	3	H401791	H401796
0	20	400	b.both	pre-ind	6	1	H900363	8	0	40	a.none	transition	1	1	FALSE	4	H401791	H401796
0	21	441	b.both	pre-ind	6	2	H900363	8	0	41	a.none	transition	2	1	FALSE	4	H401791	H401796
0	22	484	b.both	pre-ind	6	2	H900363	8	0	42	a.none	transition	3	1	FALSE	4	H401791	H401796
1	23	529	b.both	pre-ind	6	2	H900363	8	1	43	a.none	transition	4	1	FALSE	4	H401791	H401796
0	16	256	b.both	pre-ind	9	4	H400320	9	0	44	a.none	transition	1	1	FALSE	5	H401791	H401796
0	17	289	b.both	pre-ind	9	4	H400320	9	0	45	a.none	transition	2	1	FALSE	5	H401791	H401796
0	18	324	b.both	pre-ind	9	4	H400320	9	0	46	a.none	transition	3	1	FALSE	5	H401791	H401796
0	19	361	b.both	pre-ind	9	3	H400320	9	0	47	a.none	transition	4	1	FALSE	5	H401791	H401796
0	20	400	b.both	pre-ind	9	3	H400320	9	0	48	a.none	transition	5	1	FALSE	5	H401791	H401796
0	21	441	d.mil	pre-ind	9	3	H400320	9	0	49	a.none	transition	6	0	FALSE	5	H401791	H401796
0	22	484	d.mil	pre-ind	9	3	H400320	9	0	50	a.none	transition	7	0	FALSE	5	H401791	H401796
0	23	529	d.mil	pre-ind	9	3	H400320	9	0	24	b.both	transition	1	0	TRUE	2	H401793	H401803
1	24	576	d.mil	pre-ind	9	3	H400320	9	0	25	b.both	transition	2	0	TRUE	2	H401793	H401803
0	16	256	b.both	pre-ind	1	0	H900318	10	0	26	b.both	transition	3	0	TRUE	2	H401793	H401803
0	17	289	b.both	pre-ind	1	0	H900318	10	1	27	b.both	transition	4	1	TRUE	2	H401793	H401803
0	18	324	b.both	pre-ind	1	0	H900318	10	0	28	b.both	transition	1	1	TRUE	3	H401793	H401803
0	19	361	b.both	pre-ind	1	0	H900318	10	0	29	b.both	transition	2	1	TRUE	3	H401793	H401803
0	20	400	b.both	pre-ind	1	0	H900318	10	0	30	b.both	transition	3	2	TRUE	3	H401793	H401803
1	21	441	b.both	pre-ind	1	0	H900318	10	0	31	b.both	transition	4	2	TRUE	3	H401793	H401803
0	16	256	b.both	pre-ind	2	0	H402088	10	0	32	b.both	transition	5	2	TRUE	3	H401793	H401803
0	17	289	b.both	pre-ind	2	0	H402088	10	0	33	b.both	transition	6	2	TRUE	3	H401793	H401803
0	18	324	b.both	pre-ind	2	0	H402088	10	1	34	b.both	transition	7	2	TRUE	3	H401793	H401803
0	19	361	b.both	pre-ind	2	0	H402088	10	0	35	b.both	transition	1	2	TRUE	4	H401793	H401803
0	20	400	b.both	pre-ind	2	0	H402088	10	1	36	b.both	transition	2	2	TRUE	4	H401793	H401803
0	21	441	b.both	pre-ind	2	0	H402088	10	0	37	b.both	transition	1	2	TRUE	5	H401793	H401803
0	22	484	b.both	pre-ind	2	0	H402088	10	0	38	b.both	transition	2	2	FALSE	5	H401793	H401803
0	23	529	b.both	pre-ind	2	0	H402088	10	1	39	b.both	transition	3	1	FALSE	5	H401793	H401803
1	24	576	b.both	pre-ind	2	0	H402088	10	0	40	b.both	transition	1	1	FALSE	6	H401793	H401803
0	16	256	c.mum	pre-ind	2	0	H400800	10	0	41	b.both	transition	2	1	FALSE	6	H401793	H401803
0	17	289	c.mum	pre-ind	2	0	H400800	10	0	42	b.both	transition	3	1	FALSE	6	H401793	H401803
1	18	324	c.mum	pre-ind	2	0	H400800	10	0	43	b.both	transition	4	1	FALSE	6	H401793	H401803
0	16	256	b.both	pre-ind	1	0	H900539	10	0	44	c.mum	transition	5	1	FALSE	6	H401793	H401803
0	17	289	b.both	pre-ind	1	0	H900539	10	0	45	c.mum	transition	6	1	FALSE	6	H401793	H401803
0	18	324	b.both	pre-ind	1	1	H900539	10	0	46	c.mum	transition	7	1	FALSE	6	H401793	H401803
0	19	361	b.both	pre-ind	1	1	H900539	10	0	47	c.mum	transition	8	1	FALSE	6	H401793	H401803
1	20	400	b.both	pre-ind	1	1	H900539	10	0	48	c.mum	transition	9	1	FALSE	6	H401793	H401803
0	16	256	b.both	pre-ind	3	0	H400938	10	0	49	c.mum	transition	10	1	FALSE	6	H401793	H401803
0	17	289	b.both	pre-ind	3	0	H400938	10	0	50	c.mum	transition	10	1	FALSE	6	H401793	H401803
0	18	324	b.both	pre-ind	3	0	H400938	10	0	26	c.mum	transition	1	2	FALSE	2	H401793	H401807
0	19	361	c.mum	pre-ind	3	0	H400938	10	0	27	c.mum	transition	2	2	FALSE	2	H401793	H401807
0	20	400	c.mum	pre-ind	3	0	H400938	10	1	27	c.mum	transition	1	1	FALSE	2	H401793	H401808
0	21	441	c.mum	pre-ind	3	0	H400938	10	0	28	c.mum	transition	1	1	FALSE	3	H401793	H401808
1	22	484	c.mum	pre-ind	3	0	H400938	10	1	29	c.mum	transition	2	1	FALSE	3	H401793	H401808
0	16	256	b.both	pre-ind	1	0	H401439	11	0	30	c.mum	transition	1	1	FALSE	4	H401793	H401808
0	17	289	b.both	pre-ind	1	0	H401439	11	1	31	c.mum	transition	2	1	FALSE	4	H401793	H401808
0	18	324	b.both	pre-ind	1	0	H401439	11	0	32	c.mum	transition	1	1	FALSE	5	H401793	H401808
0	19	361	b.both	pre-ind	1	0	H401439	11	0	33	c.mum	transition	2	1	FALSE	5	H401793	H401808
0	20	400	b.both	pre-ind	1	0	H401439	11	1	34	c.mum	transition	3	1	FALSE	5	H401793	H401808
0	21	441	b.both	pre-ind	1	0	H401439	11	1	35	c.mum	transition	1	1	FALSE	6	H401793	H401808
0	22	484	b.both	pre-ind	1	0	H401439	11	0	36	c.mum	transition	1	1	FALSE	7	H401793	H401808
0	23	529	b.both	pre-ind	1	0	H401439	11	0	37	c.mum	transition	2	0	FALSE	7	H401793	H401808
0	24	576	b.both	pre-ind	1	0	H401439	11	0	38	c.mum	transition	3	0	FALSE	7	H401793	H401808
0	25	625	b.both	pre-ind	1	0	H401439	11	1	39	c.mum	transition	4	0	FALSE	7	H401793	H401808
1	26	676	b.both	pre-ind	1	0	H401439	11	0	40	c.mum	transition	1	0	TRUE	8	H401793	H401808
0	16	256	d.mil	pre-ind	4	0	H901754	11	1	41	c.mum	post-ind	2	0	FALSE	8	H401793	H401808
0	17	289	d.mil	pre-ind	4	0	H901754	11	0	42	c.mum	post-ind	1	0	FALSE	9	H401793	H401808
0	18	324	d.mil	pre-ind	4	0	H901754	11	1	43	c.mum	post-ind	2	0	FALSE	9	H401793	H401808
1	19	361	d.mil	pre-ind	4	0	H901754	11	0	44	c.mum	post-ind	1	0	FALSE	10	H401793	H401808
0	16	256	c.mum	pre-ind	3	0	H904823	11	0	45	c.mum	post-ind	2	0	FALSE	10	H401793	H401808
0	17	289	c.mum	pre-ind	3	0	H904823	11	0	46	c.mum	post-ind	3	0	FALSE	10	H401793	H401808
0	18	324	c.mum	pre-ind	3	0	H904823	11	0	47	c.mum	post-ind	4	0	FALSE	10	H401793	H401808
0	19	361	c.mum	pre-ind	3	0	H904823	11	0	48	c.mum	post-ind	5	0	FALSE	10	H401793	H401808
0	20	400	c.mum	pre-ind	3	0	H904823	11	0	49	c.mum	post-ind	6	0	FALSE	10	H401793	H401808
1	21	441	c.mum	pre-ind	3	1	H904823	11	0	50	c.mum	post-ind	7	0	FALSE	10	H401793	H401808
0	16	256	b.both	transition	2	0	H903324	13	1	24	a.none	transition	1	0	TRUE	2	H401794	H401811
0	17	289	b.both	transition	2	0	H903324	13	0	25	a.none	transition	1	0	TRUE	3	H401794	H401811
0	18	324	b.both	transition	2	0	H903324	13	0	26	a.none	transition	2	0	TRUE	3	H401794	H401811
0	19	361	b.both	transition	2	0	H903324	13	1	27	a.none	transition	3	0	TRUE	3	H401794	H401811
0	20	400	b.both	transition	2	0	H903324	13	0	28	a.none	transition	1	0	TRUE	4	H401794	H401811
0	21	441	b.both	transition	2	0	H903324	13	0	29	a.none	transition	2	0	TRUE	4	H401794	H401811
1	22	484	b.both	transition	2	0	H903324	13	1	30	a.none	transition	3	0	TRUE	4	H401794	H401811
0	16	256	b.both	pre-ind	1	0	H905000	13	0	31	a.none	transition	1	0	FALSE	5	H401794	H401811
0	17	289	b.both	pre-ind	1	0	H905000	13	1	32	a.none	transition	2	0	FALSE	5	H401794	H401811
0	18	324	b.both	transition	1	0	H905000	13	0	33	a.none	transition	1	0	FALSE	6	H401794	H401811
0	19	361	b.both	transition	1	0	H905000	13	1	34	a.none	transition	2	0	FALSE	6	H401794	H401811
0	20	400	b.both	transition	1	0	H905000	13	0	35	a.none	transition	1	0	FALSE	7	H401794	H401811
0	21	441	b.both	transition	1	0	H905000	13	1	36	a.none	transition	2	0	FALSE	7	H401794	H401811
0	22	484	b.both	transition	1	0	H905000	13	0	37	a.none	transition	1	0	FALSE	8	H401794	H401811
0	23	529	b.both	transition	1	0	H905000	13	1	38	a.none	transition	2	0	FALSE	8	H401794	H401811
0	24	576	c.mum	transition	1	0	H905000	13	0	39	a.none	transition	1	0	FALSE	9	H401794	H401811
0	25	625	c.mum	transition	1	0	H905000	13	0	40	a.none	transition	2	0	FALSE	9	H401794	H401811
0	26	676	c.mum	transition	1	0	H905000	13	0	41	a.none	transition	3	0	FALSE	9	H401794	H401811
0	27	729	c.mum	transition	1	0	H905000	13	1	42	a.none	transition	4	0	FALSE	9	H401794	H401811
0	28	784	c.mum	transition	1	0	H905000	13	0	43	a.none	transition	1	0	TRUE	10	H401794	H401811
0	29	841	c.mum	transition	1	0	H905000	13	0	44	a.none	transition	2	0	TRUE	10	H401794	H401811
0	30	900	c.mum	transition	1	0	H905000	13	0	45	a.none	transition	3	0	TRUE	10	H401794	H401811
0	31	961	c.mum	transition	1	0	H905000	13	0	46	a.none	transition	4	0	TRUE	10	H401794	H401811
0	32	1024	c.mum	transition	1	0	H905000	13	0	47	a.none	transition	5	0	TRUE	10	H401794	H401811
0	33	1089	c.mum	transition	1	0	H905000	13	0	48	a.none	transition	6	0	TRUE	10	H401794	H401811
0	34	1156	c.mum	transition	1	0	H905000	13	0	49	a.none	transition	7	0	TRUE	10	H401794	H401811
0	35	1225	c.mum	transition	1	0	H905000	13	0	50	a.none	transition	8	0	TRUE	10	H401794	H401811
0	36	1296	c.mum	transition	1	0	H905000	13	0	21	c.mum	pre-ind	1	0	TRUE	2	H900335	H401821
1	37	1369	c.mum	transition	1	0	H905000	13	0	22	c.mum	pre-ind	2	0	TRUE	2	H900335	H401821
0	16	256	b.both	transition	1	0	H402645	13	1	23	c.mum	pre-ind	3	1	TRUE	2.5	H900335	H401821
0	17	289	b.both	transition	1	0	H402645	13	0	24	c.mum	pre-ind	1	1	FALSE	3.5	H900335	H401821
0	18	324	b.both	transition	1	0	H402645	13	0	25	c.mum	pre-ind	2	1	FALSE	3.5	H900335	H401821
0	19	361	b.both	transition	1	0	H402645	13	0	26	c.mum	pre-ind	3	1	FALSE	3.5	H900335	H401821
0	20	400	b.both	transition	1	0	H402645	13	0	27	c.mum	pre-ind	4	1	FALSE	3.5	H900335	H401821
0	21	441	b.both	transition	1	0	H402645	13	0	28	c.mum	pre-ind	5	1	FALSE	3.5	H900335	H401821
1	22	484	b.both	transition	1	0	H402645	13	1	28	c.mum	pre-ind	1	0	FALSE	2	H900335	H401823
0	16	256	d.mil	post-ind	1	0	K622030	17	0	29	a.none	pre-ind	1	0	FALSE	3	H900335	H401823
0	17	289	d.mil	post-ind	1	0	K622030	17	1	30	a.none	pre-ind	2	0	FALSE	3	H900335	H401823
0	18	324	d.mil	post-ind	1	0	K622030	17	0	31	a.none	pre-ind	1	0	FALSE	4	H900335	H401823
0	19	361	d.mil	post-ind	1	0	K622030	17	0	32	a.none	pre-ind	2	0	FALSE	4	H900335	H401823
0	20	400	d.mil	post-ind	1	0	K622030	17	1	33	a.none	pre-ind	3	0	FALSE	4	H900335	H401823
0	21	441	d.mil	post-ind	1	0	K622030	17	0	34	a.none	pre-ind	1	0	FALSE	5	H900335	H401823
0	22	484	d.mil	post-ind	1	0	K622030	17	0	35	a.none	pre-ind	2	0	FALSE	5	H900335	H401823
0	23	529	d.mil	post-ind	1	0	K622030	17	1	36	a.none	pre-ind	3	0	FALSE	5	H900335	H401823
1	24	576	d.mil	post-ind	1	0	K622030	17	0	37	a.none	pre-ind	1	0	FALSE	6	H900335	H401823
0	16	256	b.both	transition	2	0	H401720	15	0	38	a.none	pre-ind	2	0	FALSE	6	H900335	H401823
0	17	289	d.mil	transition	2	0	H401720	15	0	24	b.both	pre-ind	1	1	FALSE	2	H401843	H401844
0	18	324	d.mil	transition	2	0	H401720	15	1	25	b.both	pre-ind	2	1	TRUE	2	H401843	H401844
0	19	361	d.mil	transition	2	0	H401720	15	0	26	b.both	pre-ind	1	1	TRUE	3	H401843	H401844
0	20	400	d.mil	transition	2	0	H401720	15	0	27	b.both	pre-ind	2	1	TRUE	3	H401843	H401844
0	21	441	d.mil	transition	2	0	H401720	15	1	28	b.both	pre-ind	3	1	TRUE	3	H401843	H401844
0	22	484	d.mil	transition	2	0	H401720	15	0	29	b.both	pre-ind	1	1	TRUE	4	H401843	H401844
0	23	529	d.mil	transition	2	0	H401720	15	0	30	b.both	pre-ind	2	1	TRUE	4	H401843	H401844
0	24	576	d.mil	transition	2	0	H401720	15	1	31	b.both	pre-ind	3	1	TRUE	4	H401843	H401844
0	25	625	d.mil	transition	2	0	H401720	15	0	32	b.both	pre-ind	1	1	TRUE	5	H401843	H401844
0	26	676	d.mil	transition	2	0	H401720	15	1	33	b.both	pre-ind	2	1	TRUE	5	H401843	H401844
0	27	729	d.mil	transition	2	0	H401720	15	0	34	b.both	pre-ind	1	1	TRUE	6	H401843	H401844
1	28	784	d.mil	transition	2	0	H401720	15	0	35	b.both	pre-ind	2	1	TRUE	6	H401843	H401844
0	16	256	b.both	transition	1	0	H400921	14	1	36	d.mil	pre-ind	3	1	TRUE	6	H401843	H401844
0	17	289	b.both	transition	1	1	H400921	14	0	37	d.mil	pre-ind	1	1	TRUE	7	H401843	H401844
0	18	324	b.both	transition	1	1	H400921	14	0	38	d.mil	pre-ind	2	1	TRUE	7	H401843	H401844
0	19	361	b.both	transition	1	2	H400921	14	1	39	d.mil	pre-ind	3	1	TRUE	7	H401843	H401844
0	20	400	b.both	transition	1	2	H400921	14	0	40	d.mil	pre-ind	1	1	TRUE	8	H401843	H401844
0	21	441	b.both	transition	1	2	H400921	14	0	41	d.mil	pre-ind	2	1	TRUE	8	H401843	H401844
0	22	484	b.both	transition	1	2	H400921	14	0	42	d.mil	pre-ind	3	1	TRUE	8	H401843	H401844
1	23	529	b.both	transition	1	2	H400921	14	0	43	d.mil	pre-ind	4	1	TRUE	8	H401843	H401844
0	16	256	b.both	transition	3	2	H400921	14	1	44	d.mil	pre-ind	5	1	TRUE	8	H401843	H401844
0	17	289	b.both	transition	3	2	H400921	14	0	45	d.mil	pre-ind	1	1	TRUE	9	H401843	H401844
0	18	324	b.both	transition	3	2	H400921	14	0	46	d.mil	pre-ind	2	1	TRUE	9	H401843	H401844
0	19	361	b.both	transition	3	2	H400921	14	0	47	d.mil	pre-ind	3	1	TRUE	9	H401843	H401844
0	20	400	b.both	transition	3	2	H400921	14	0	48	d.mil	pre-ind	4	1	TRUE	9	H401843	H401844
1	21	441	b.both	transition	3	2	H400921	14	0	49	d.mil	pre-ind	5	1	TRUE	9	H401843	H401844
0	16	256	d.mil	transition	7	2	H400921	15	0	50	a.none	pre-ind	6	1	TRUE	9	H401843	H401844
0	17	289	d.mil	transition	7	2	H400921	15	0	27	b.both	pre-ind	1	1	FALSE	2	H401843	H401847
0	18	324	d.mil	transition	7	2	H400921	15	0	28	c.mum	pre-ind	2	1	FALSE	2	H401843	H401847
0	19	361	d.mil	transition	7	2	H400921	15	1	29	a.none	pre-ind	3	1	TRUE	2	H401843	H401847
0	20	400	d.mil	transition	7	2	H400921	15	0	30	a.none	pre-ind	1	1	TRUE	3	H401843	H401847
0	21	441	d.mil	transition	7	2	H400921	15	0	31	a.none	pre-ind	2	1	TRUE	3	H401843	H401847
0	22	484	d.mil	transition	7	2	H400921	15	1	32	a.none	pre-ind	3	1	TRUE	3	H401843	H401847
0	23	529	d.mil	transition	7	2	H400921	15	0	33	a.none	pre-ind	1	1	FALSE	4	H401843	H401847
0	24	576	a.none	transition	7	2	H400921	15	1	34	a.none	pre-ind	2	1	FALSE	4	H401843	H401847
1	25	625	a.none	transition	7	2	H400921	15	0	35	a.none	pre-ind	1	1	TRUE	5	H401843	H401847
0	16	256	b.both	pre-ind	7	2	H401577	8	0	36	a.none	pre-ind	2	1	TRUE	5	H401843	H401847
0	17	289	b.both	pre-ind	7	2	H401577	8	1	37	a.none	pre-ind	3	1	FALSE	5	H401843	H401847
0	18	324	b.both	pre-ind	7	2	H401577	8	0	38	a.none	pre-ind	1	1	FALSE	6	H401843	H401847
0	19	361	b.both	pre-ind	7	2	H401577	8	0	39	a.none	pre-ind	2	1	FALSE	6	H401843	H401847
0	20	400	b.both	pre-ind	7	2	H401577	8	0	40	a.none	pre-ind	3	1	FALSE	6	H401843	H401847
0	21	441	b.both	pre-ind	7	2	H401577	8	0	41	a.none	pre-ind	4	1	FALSE	6	H401843	H401847
1	22	484	b.both	pre-ind	7	2	H401577	8	1	42	a.none	pre-ind	5	1	FALSE	6	H401843	H401847
0	16	256	b.both	post-ind	1	0	H901185	20	0	43	a.none	pre-ind	1	1	FALSE	7	H401843	H401847
0	17	289	b.both	post-ind	1	0	H901185	20	0	44	a.none	pre-ind	2	0	FALSE	7	H401843	H401847
0	18	324	b.both	post-ind	1	0	H901185	20	0	45	a.none	pre-ind	3	0	FALSE	7	H401843	H401847
1	19	361	b.both	post-ind	1	0	H901185	20	0	46	a.none	pre-ind	4	0	FALSE	7	H401843	H401847
0	16	256	b.both	pre-ind	3	0	H901490	10	0	47	a.none	pre-ind	5	0	FALSE	7	H401843	H401847
0	17	289	b.both	pre-ind	3	0	H901490	10	0	48	a.none	pre-ind	6	0	FALSE	7	H401843	H401847
0	18	324	b.both	pre-ind	3	0	H901490	10	0	49	a.none	pre-ind	7	0	FALSE	7	H401843	H401847
0	19	361	b.both	pre-ind	3	0	H901490	10	0	50	a.none	pre-ind	8	0	FALSE	7	H401843	H401847
0	20	400	b.both	pre-ind	3	0	H901490	10	0	32	d.mil	pre-ind	1	2	TRUE	2	H401882	H401889
0	21	441	b.both	pre-ind	3	0	H901490	10	1	33	d.mil	pre-ind	2	2	TRUE	2	H401882	H401889
1	22	484	b.both	pre-ind	3	0	H901490	10	0	34	d.mil	pre-ind	1	2	TRUE	3	H401882	H401889
0	16	256	c.mum	pre-ind	2	1	H401882	9	1	35	d.mil	pre-ind	2	2	TRUE	3	H401882	H401889
0	17	289	c.mum	pre-ind	2	1	H401882	9	0	36	d.mil	pre-ind	1	2	TRUE	4	H401882	H401889
0	18	324	c.mum	pre-ind	2	1	H401882	9	1	37	d.mil	pre-ind	2	1	TRUE	4	H401882	H401889
0	19	361	c.mum	pre-ind	2	1	H401882	9	0	38	d.mil	pre-ind	1	1	FALSE	5	H401882	H401889
0	20	400	c.mum	pre-ind	2	1	H401882	9	1	39	d.mil	pre-ind	2	0	FALSE	5	H401882	H401889
0	21	441	c.mum	pre-ind	2	1	H401882	9	0	40	d.mil	pre-ind	1	0	TRUE	6	H401882	H401889
0	22	484	c.mum	pre-ind	2	1	H401882	9	0	41	d.mil	transition	2	0	TRUE	6	H401882	H401889
0	23	529	c.mum	pre-ind	2	1	H401882	9	1	42	d.mil	transition	3	0	TRUE	6	H401882	H401889
0	24	576	c.mum	pre-ind	2	1	H401882	9	0	43	d.mil	transition	1	0	TRUE	7	H401882	H401889
0	25	625	c.mum	pre-ind	2	1	H401882	9	0	44	d.mil	transition	2	0	TRUE	7	H401882	H401889
0	26	676	c.mum	pre-ind	2	1	H401882	9	0	45	d.mil	transition	3	0	TRUE	7	H401882	H401889
0	27	729	c.mum	pre-ind	2	1	H401882	9	0	46	a.none	transition	4	0	TRUE	7	H401882	H401889
0	28	784	c.mum	pre-ind	2	2	H401882	9	0	47	a.none	transition	5	0	FALSE	7	H401882	H401889
0	29	841	c.mum	pre-ind	2	2	H401882	9	0	48	a.none	transition	6	0	FALSE	7	H401882	H401889
1	30	900	c.mum	pre-ind	2	2	H401882	9	0	49	a.none	transition	7	0	FALSE	7	H401882	H401889
0	16	256	b.both	pre-ind	11	1	H900260	10	0	50	a.none	transition	8	0	FALSE	7	H401882	H401889
0	17	289	b.both	pre-ind	11	1	H900260	10	0	23	d.mil	transition	1	1	TRUE	2	H401889	H401914
0	18	324	b.both	pre-ind	11	1	H900260	10	0	24	d.mil	transition	2	1	TRUE	2	H401889	H401914
0	19	361	b.both	pre-ind	11	1	H900260	10	1	25	d.mil	transition	3	1	TRUE	2	H401889	H401914
0	20	400	c.mum	pre-ind	11	1	H900260	10	0	26	d.mil	transition	1	1	TRUE	3	H401889	H401914
0	21	441	c.mum	pre-ind	11	1	H900260	10	1	27	d.mil	transition	2	1	TRUE	3	H401889	H401914
0	22	484	c.mum	pre-ind	11	1	H900260	10	0	28	d.mil	transition	1	1	FALSE	4	H401889	H401914
0	23	529	c.mum	pre-ind	11	1	H900260	10	1	29	d.mil	transition	2	1	FALSE	4	H401889	H401914
0	24	576	c.mum	pre-ind	11	1	H900260	10	0	30	d.mil	transition	1	1	TRUE	5	H401889	H401914
0	25	625	c.mum	pre-ind	11	1	H900260	10	0	31	d.mil	transition	2	1	TRUE	5	H401889	H401914
0	26	676	c.mum	pre-ind	11	1	H900260	10	1	32	d.mil	transition	3	1	TRUE	5	H401889	H401914
0	27	729	c.mum	pre-ind	11	1	H900260	10	0	33	d.mil	transition	1	1	TRUE	6	H401889	H401914
1	28	784	c.mum	pre-ind	11	1	H900260	10	1	34	d.mil	transition	2	1	TRUE	6	H401889	H401914
0	16	256	c.mum	pre-ind	5	0	H401254	9	0	35	d.mil	transition	1	1	TRUE	7	H401889	H401914
0	17	289	c.mum	pre-ind	5	0	H401254	9	1	36	d.mil	transition	2	1	TRUE	7	H401889	H401914
0	18	324	c.mum	pre-ind	5	0	H401254	9	0	37	d.mil	transition	1	1	TRUE	8	H401889	H401914
0	19	361	c.mum	pre-ind	5	0	H401254	9	0	38	d.mil	transition	2	1	TRUE	8	H401889	H401914
0	20	400	c.mum	pre-ind	5	0	H401254	9	0	39	d.mil	transition	3	1	FALSE	8	H401889	H401914
0	21	441	c.mum	pre-ind	5	0	H401254	9	0	40	d.mil	transition	4	1	FALSE	8	H401889	H401914
0	16	256	b.both	pre-ind	5	1	H400110	9	0	41	d.mil	transition	5	1	FALSE	8	H401889	H401914
0	17	289	b.both	pre-ind	5	1	H400110	9	0	42	d.mil	transition	6	1	FALSE	8	H401889	H401914
0	18	324	b.both	pre-ind	5	1	H400110	9	0	43	d.mil	transition	7	1	FALSE	8	H401889	H401914
0	19	361	b.both	pre-ind	5	1	H400110	9	0	44	d.mil	transition	8	1	FALSE	8	H401889	H401914
0	20	400	b.both	pre-ind	5	1	H400110	9	0	45	d.mil	transition	9	1	FALSE	8	H401889	H401914
0	21	441	b.both	pre-ind	5	1	H400110	9	0	46	d.mil	transition	10	1	FALSE	8	H401889	H401914
0	22	484	b.both	pre-ind	5	1	H400110	9	0	47	d.mil	transition	10	1	FALSE	8	H401889	H401914
0	23	529	b.both	pre-ind	5	1	H400110	9	0	48	d.mil	transition	10	1	FALSE	8	H401889	H401914
1	24	576	c.mum	pre-ind	5	1	H400110	9	0	49	d.mil	transition	10	1	FALSE	8	H401889	H401914
0	16	256	d.mil	transition	2	0	H906028	12	0	50	d.mil	post-ind	10	1	FALSE	8	H401889	H401914
0	17	289	d.mil	transition	2	0	H906028	12	0	30	d.mil	transition	1	1	FALSE	2	H401889	H401915
1	18	324	d.mil	transition	2	0	H906028	12	1	31	d.mil	transition	2	1	TRUE	2	H401889	H401915
0	16	256	b.both	pre-ind	7	2	H901427	9	0	32	d.mil	transition	1	1	TRUE	3	H401889	H401915
0	17	289	b.both	pre-ind	7	2	H901427	9	0	33	d.mil	transition	2	1	TRUE	3	H401889	H401915
0	18	324	b.both	pre-ind	7	2	H901427	9	1	34	d.mil	transition	3	1	TRUE	3	H401889	H401915
0	19	361	b.both	pre-ind	7	2	H901427	9	0	35	d.mil	transition	1	1	FALSE	4	H401889	H401915
0	20	400	b.both	pre-ind	7	2	H901427	9	0	36	d.mil	transition	2	1	FALSE	4	H401889	H401915
0	21	441	b.both	pre-ind	7	2	H901427	9	1	37	d.mil	transition	3	1	FALSE	4	H401889	H401915
0	22	484	b.both	pre-ind	7	2	H901427	9	0	38	d.mil	transition	1	1	TRUE	5	H401889	H401915
0	23	529	b.both	pre-ind	7	2	H901427	9	1	39	d.mil	transition	2	1	TRUE	5	H401889	H401915
[truncated: 36,469 more rows]
