# Supplementary material for: Grandmother effects over the Finnish demographic transition
Source: Evol Hum Sci. 2024 Jan 4;6:e6. doi: 10.1017/ehs.2023.36 (PMC10955376; doi:10.1017/ehs.2023.36)
Supplement: Chapman and Lummaa supplementary material 1 — Chapman and Lummaa supplementary material [file S2513843X23000361sup001.zip › Supplementary Information - Hazard Rate Data.csv]

preind_age	preind_age_uncensored	preind_status	transit_age	transit_age_uncensored	transit_status	posttrans_age	posttrans_status
73	73	1	93	93	1	73	1
67	67	1	88	88	1	75	1
0	0	1	86	86	1	79	1
0	0	1	88	88	1	73	1
85	85	1	90	90	1	86	1
30	30	1	76	76	1	84	1
0	0	1	85	85	1	81	1
95	95	1	77	77	1	63	1
0	0	1	72	72	1	77	1
28	28	1	90	90	1	77	1
54	54	1	67	67	1	78	1
93	93	1	73	73	1	87	1
53	53	1	73	73	1	85	1
21	21	1	86	86	1	92	1
40	40	1	53	53	0	60	1
0	0	1	55	55	1	57	1
0	0	1	83	83	1	35	1
76	76	1	74	74	1	92	1
25	25	1	70	70	1	67	1
88	88	1	75	75	1	85	1
75	75	1	75	75	1	63	1
74	74	1	24	24	0	84	1
89	89	1	83	83	1	90	1
36	36	1	48	48	0	97	1
73	73	1	79	79	1	76	1
23	23	0	74	74	1	89	1
67	67	1	84	84	1	84	1
0	0	1	77	77	1	47	1
16	16	0	86	86	1	91	1
0	0	1	66	66	1	88	1
85	85	1	85	85	1	80	1
22	22	0	81	81	1	38	1
0	0	1	79	79	1	77	1
31	31	0	32	32	0	87	1
0	0	1	72	72	1	78	1
24	24	1	61	61	1	83	1
88	88	1	85	85	1	38	0
77	77	0	79	79	1	45	0
0	0	1	23	23	0	84	1
58	58	1	21	21	1	83	1
0	0	1	73	73	1	66	0
27	27	1	65	65	1	24	0
31	31	1	64	64	0	67	1
1	1	0	28	28	0	70	0
33	33	1	52	52	0	77	1
0	0	1	35	35	1	68	1
70	70	1	17	17	1	63	0
1	1	0	86	86	1	82	1
59	59	1	84	84	1	81	1
89	89	1	22	22	0	88	1
71	71	1	34	34	0	91	1
48	48	1	34	34	1	83	0
66	66	1	77	77	1	34	0
53	53	1	67	67	1	85	1
30	30	1	81	81	1	47	0
23	23	0	45	45	1	29	0
65	65	1	63	63	1	28	0
28	28	1	77	77	1	73	1
18	18	1	43	43	1	66	1
4	4	1	21	21	0	25	0
40	40	1	77	77	1	85	1
15	15	0	71	71	1	82	1
32	32	1	77	77	1	53	1
23	23	0	39	39	0	52	1
20	20	0	33	33	0	74	1
72	72	1	30	30	0	86	1
18	18	1	20	20	0	83	1
63	63	1	39	39	1	64	1
32	32	1	29	29	0	72	1
18	18	1	2	2	1	30	0
3	3	1	29	29	0	31	1
0	0	1	24	24	0	51	0
41	41	1	74	74	1	27	0
0	0	1	21	21	0	33	0
0	0	1	78	78	1	71	1
1	1	1	36	36	0	52	0
1	1	1	22	22	0	23	0
0	0	1	24	24	0	25	0
2	2	1	27	27	0	75	0
76	76	1	26	26	0	28	0
8	8	1	17	17	0	32	0
22	22	1	40	40	0	29	0
43	43	1	56	56	1	25	0
49	49	1	87	87	1	27	1
2	2	1	85	85	1	24	0
39	39	1	92	92	1	67	0
75	75	1	60	60	1	17	0
29	29	0	27	27	1	18	0
0	0	1	57	57	1	79	1
29	29	0	1	1	1	99	1
29	29	0	35	35	1	85	1
1	1	1	92	92	1	88	1
61	61	0	81	81	1	84	1
20	20	0	19	19	0	79	1
69	69	1	18	18	0	41	0
41	41	1	51	51	1	89	1
78	78	1	55	55	1	14	1
21	21	0	51	51	1	81	1
11	11	1	24	24	0	70	0
63	63	1	67	67	1	79	1
1	1	1	85	85	1	86	1
86	86	1	5	5	1	18	0
67	67	1	63	63	1	63	0
76	76	1	25	25	0	24	0
1	1	1	0	0	1	18	0
86	86	1	0	0	1	78	1
88	88	1	82	82	1	3	1
30	30	0	25	25	0	98	1
42	42	1	84	84	1	80	1
34	34	1	90	90	1	30	0
1	1	1	29	29	0	88	1
0	0	0	37	37	0	85	1
40	40	1	86	86	1	68	1
85	85	1	42	42	0	30	0
21	21	0	78	78	1	1	0
19	19	0	27	27	0	86	1
28	28	0	97	97	1	14	1
41	41	1	30	30	0	62	1
1	1	1	52	52	1	73	1
0	0	1	77	77	1	57	1
0	0	1	76	76	1	34	0
1	1	1	89	89	1	5	0
13	13	1	38	38	1	26	0
0	0	1	84	84	1	6	0
83	83	1	47	47	1	28	0
25	25	0	68	68	1	8	0
52	52	1	91	91	1	26	0
1	1	1	64	64	1	25	0
20	20	1	46	46	0	1	0
0	0	1	87	87	1	23	0
3	3	0	42	42	1	64	0
1	1	0	57	57	1	18	0
28	28	1	88	88	1	28	0
57	57	0	88	88	1	56	0
14	14	1	63	63	1	36	0
22	22	0	80	80	1	31	0
69	69	1	38	38	1	0	1
0	0	1	27	27	0	17	0
5	5	1	24	24	0	87	1
49	49	1	3	3	1	55	0
21	21	0	64	64	1	35	0
19	19	0	77	77	1	61	0
1	1	1	23	23	0	62	0
80	80	1	56	56	1	18	0
0	0	1	30	30	0	84	1
0	0	1	24	24	0	38	1
27	27	0	18	18	0	28	0
28	28	0	81	81	1	65	0
0	0	1	65	65	1	30	0
55	55	1	87	87	1	21	0
57	57	0	53	53	1	24	0
72	72	1	19	19	1	23	0
0	0	1	78	78	1	72	1
73	73	1	11	11	1	27	0
90	90	1	26	26	1	50	0
35	35	0	6	6	1	58	0
43	43	1	28	28	0	2	0
25	25	0	5	5	1	64	1
1	1	1	25	25	0	49	1
0	0	1	23	23	0	30	0
0	0	1	22	22	0	88	0
0	0	0	16	16	0	30	0
44	44	1	83	83	1	0	0
15	15	1	34	34	0	78	1
16	16	1	24	24	0	50	0
29	29	0	37	38	0	40	0
0	0	1	23	23	0	20	0
1	1	1	31	45	0	85	1
29	29	0	24	24	0	48	0
2	2	1	34	34	0	21	0
74	74	1	41	41	0	19	0
48	48	1	19	19	0	8	0
48	48	1	0	0	1	57	1
31	31	0	2	2	1	72	1
30	30	0	84	84	1	66	1
16	16	0	61	61	1	93	1
47	47	1	32	32	1	97	1
0	0	1	20	20	0	71	1
0	0	1	18	18	1	72	1
73	73	1	26	26	0	23	0
0	0	1	95	95	1	10	1
26	26	0	23	23	0	37	0
6	6	1	25	25	0	3	0
39	39	1	77	77	1	1	1
34	34	1	84	84	1	51	1
69	69	1	83	83	1	48	0
81	81	1	1	1	1	19	0
1	1	1	13	13	0	23	0
73	73	1	29	66	0	82	1
3	3	1	20	24	0	26	0
1	1	1	67	67	1	4	0
0	0	1	19	70	0	54	0
0	0	1	77	77	1	22	0
0	0	1	19	19	0	2	0
37	37	1	18	18	1	22	0
73	73	1	47	47	0	35	0
9	9	1	68	68	1	27	0
19	19	0	35	63	0	52	0
53	53	1	24	24	0	26	0
2	2	1	21	21	0	31	0
0	0	1	74	74	1	3	0
0	0	1	82	82	1	28	0
72	72	1	59	59	1	2	0
31	31	0	70	70	1	32	0
2	2	1	33	33	0	56	1
62	62	1	19	19	0	21	0
64	64	1	30	30	0	56	0
74	74	1	12	12	1	22	0
50	50	1	81	81	1	19	0
1	1	1	2	2	1	26	0
64	64	1	31	31	0	86	1
45	45	1	63	63	1	31	0
68	68	1	46	46	1	4	0
0	0	1	88	88	1	55	0
74	74	1	91	91	1	52	0
0	0	1	26	26	0	12	0
0	0	1	32	83	0	13	0
1	1	1	33	33	0	66	1
0	0	1	17	17	1	29	0
37	37	0	30	34	0	85	1
75	75	1	24	24	0	72	1
87	87	1	1	1	1	60	0
0	0	1	85	85	1	23	0
0	0	1	36	47	0	3	1
1	1	1	28	29	0	19	0
35	35	1	0	0	1	28	0
76	76	1	24	28	0	52	0
34	34	0	0	0	1	24	0
0	0	1	73	73	1	82	1
58	58	1	62	62	1	92	1
3	3	1	73	73	1	79	1
1	1	1	66	66	1	27	0
57	57	1	51	51	1	21	0
5	5	1	71	71	1	0	0
26	26	0	1	1	1	25	0
4	4	1	22	25	0	2	0
19	19	0	78	78	1	88	1
25	25	0	22	22	1	67	0
80	80	1	85	85	1	32	0
14	14	1	82	82	1	34	0
0	0	1	25	25	1	10	0
41	41	0	53	53	1	26	0
26	26	1	32	32	0	59	1
52	52	1	0	0	1	58	1
36	36	1	52	52	1	81	1
47	47	1	2	2	1	29	0
0	0	1	19	19	0	29	0
51	51	1	74	74	1	43	1
19	19	1	89	89	1	38	0
39	39	0	33	33	0	73	1
0	0	1	21	21	0	66	1
30	30	0	38	38	0	38	0
2	2	1	72	72	1	30	0
85	85	1	34	34	0	31	0
4	4	0	86	86	1	1	0
0	0	1	44	44	0	30	0
76	76	1	23	23	0	27	0
68	68	1	24	24	0	66	0
77	77	1	24	24	0	40	0
63	63	1	15	15	0	14	0
27	27	1	28	28	0	9	0
0	0	1	25	25	0	36	0
72	72	1	21	21	0	27	0
31	31	1	83	83	1	56	0
90	90	1	64	64	1	26	0
67	67	1	72	72	1	28	0
0	0	1	22	22	1	46	1
0	0	1	35	35	1	81	1
28	28	0	24	24	0	31	0
33	33	1	17	17	0	70	0
2	2	1	17	17	0	28	0
0	0	1	13	13	1	7	0
0	0	1	17	17	0	2	0
47	47	1	17	17	0	33	0
73	73	1	0	0	1	23	0
1	1	1	0	0	1	25	0
49	49	1	27	30	0	26	0
0	0	1	31	31	1	77	1
62	62	1	40	51	0	77	1
70	70	1	33	33	1	62	0
55	55	1	1	1	1	35	1
1	1	1	22	22	0	81	1
32	32	1	22	27	0	80	1
25	25	0	25	25	0	48	0
0	0	1	2	2	1	18	0
0	0	1	28	28	0	28	0
77	77	1	22	22	1	33	0
57	57	1	24	24	0	1	0
58	58	1	20	20	0	55	0
70	70	1	1	1	1	45	0
66	66	1	24	24	0	28	1
0	0	1	22	33	0	84	1
14	14	1	19	19	0	80	1
28	28	0	71	71	1	51	1
0	0	1	15	52	0	90	1
73	73	1	9	23	0	92	1
22	22	0	4	25	0	89	1
73	73	1	24	75	0	83	1
15	15	0	20	28	0	88	1
8	8	1	20	32	0	87	1
0	0	1	0	0	0	87	1
77	77	1	24	29	0	47	0
1	1	1	22	25	0	79	1
86	86	1	1	1	1	57	1
33	33	0	27	27	1	24	0
30	53	0	21	24	0	20	0
55	55	1	20	20	0	78	1
22	22	0	9	9	1	99	1
21	21	0	16	67	0	88	1
71	71	1	25	25	0	75	1
60	60	1	15	15	0	40	1
83	83	1	14	17	0	25	0
2	2	1	10	18	0	3	0
74	74	1	58	58	1	28	1
24	24	0	57	57	1	28	0
19	19	1	49	49	1	56	0
79	79	1	76	76	1	20	0
48	48	1	49	49	1	52	0
69	69	1	29	29	1	16	0
58	58	0	50	50	1	40	0
55	55	1	86	86	1	8	0
1	1	1	84	84	1	5	0
45	45	0	72	72	1	46	1
6	6	1	56	56	1	44	0
22	22	0	53	53	1	33	0
70	70	1	78	78	1	25	0
0	0	1	75	75	1	20	0
22	22	0	54	54	1	18	0
82	82	1	65	65	1	51	0
52	52	1	79	79	1	48	0
24	24	1	91	91	1	49	0
19	19	1	99	99	1	43	0
87	87	1	75	75	1	11	0
65	65	1	87	87	1	75	0
2	2	1	79	79	1	44	0
54	54	1	72	72	1	21	0
8	8	1	74	74	1	14	0
19	19	1	67	67	1	47	0
6	6	1	77	77	1	0	1
17	17	0	79	79	1	28	0
2	2	1	85	85	1	69	1
45	45	0	68	68	1	83	1
60	60	1	80	80	1	67	0
67	67	1	88	88	1	64	0
31	31	1	84	84	1	24	0
23	23	0	79	79	1	2	0
16	16	0	89	89	1	34	0
47	47	1	81	81	1	3	0
61	61	1	21	21	0	1	0
71	71	1	19	70	0	58	0
63	63	0	79	79	1	16	0
0	0	1	86	86	1	22	1
23	23	0	12	63	0	62	0
25	25	1	78	78	1	40	0
3	3	1	98	98	1	26	0
40	40	0	80	80	1	25	0
2	2	1	88	88	1	25	0
19	19	1	85	85	1	23	0
48	48	1	68	68	1	26	0
2	2	1	31	31	0	29	1
0	0	1	24	30	0	57	0
0	0	1	19	19	0	33	0
0	0	1	16	16	0	11	0
51	51	1	86	86	1	10	0
0	0	1	14	14	1	7	0
75	75	1	2	2	1	24	0
75	75	1	54	54	1	45	1
27	27	0	62	62	1	51	0
22	24	0	24	24	1	24	0
0	0	1	73	73	1	3	0
0	0	1	57	57	1	15	0
83	83	1	13	64	0	23	0
28	28	0	5	56	0	65	1
30	48	0	0	0	1	23	0
17	17	0	87	87	1	20	0
0	0	1	4	55	0	13	1
71	71	1	5	35	0	81	0
68	68	1	34	61	0	32	0
73	73	1	45	62	0	28	0
37	37	1	1	18	0	59	0
3	3	1	24	24	0	66	0
58	58	1	4	4	1	26	0
8	8	1	84	84	1	24	0
0	0	1	20	20	0	22	0
70	70	1	33	33	0	64	0
0	0	1	38	38	1	39	0
4	4	1	1	1	1	37	0
0	0	1	19	28	0	30	0
79	79	1	14	65	0	20	0
20	20	0	13	21	0	67	0
55	55	1	5	24	0	50	1
50	50	1	5	23	0	27	0
37	37	1	72	72	1	17	0
25	25	0	13	27	0	16	0
59	59	1	12	50	0	20	0
61	61	1	7	58	0	2	0
1	1	1	64	64	1	36	1
59	59	1	49	49	1	69	0
39	39	1	24	24	1	35	0
24	24	0	13	30	0	67	0
24	24	1	37	88	0	65	1
0	0	1	2	2	1	39	0
3	3	1	20	20	1	12	0
1	1	1	7	7	1	58	0
30	30	0	78	78	1	57	1
58	58	1	71	71	1	40	0
40	40	1	58	58	0	46	1
21	21	1	56	56	0	82	1
29	29	0	55	55	0	53	0
0	0	1	31	31	1	25	0
27	27	1	20	20	0	68	1
85	85	1	10	10	0	44	0
49	49	1	40	40	0	39	0
56	56	1	22	22	0	10	0
74	74	1	12	12	0	36	1
4	4	1	2	2	0	59	0
84	84	1	85	85	1	24	0
45	45	1	31	48	0	27	0
21	21	1	8	21	0	32	0
77	77	1	6	19	0	78	1
21	21	0	7	7	1	30	0
86	86	1	7	7	1	45	0
24	24	0	27	27	0	37	0
0	0	1	7	7	0	70	1
24	24	0	4	4	0	53	1
25	25	0	88	88	0	5	0
66	66	1	40	40	1	40	1
25	25	0	50	50	0	69	1
8	8	1	29	29	0	82	1
39	39	1	8	8	0	81	1
74	74	1	3	3	0	29	0
32	32	0	1	1	0	61	0
68	68	1	18	18	0	17	0
4	4	1	14	14	0	50	0
23	23	0	13	13	0	26	0
20	20	0	11	11	0	76	1
85	85	1	7	7	0	70	1
70	70	1	60	60	0	25	0
18	18	1	29	29	0	90	0
29	29	0	1	1	0	24	0
83	83	1	28	28	0	8	0
1	1	1	7	7	0	46	1
8	8	1	5	5	0	73	0
21	21	0	2	2	0	48	0
0	0	1	34	34	0	84	0
1	1	1	7	7	0	51	0
26	26	1	57	57	1	27	0
1	1	1	31	31	0	23	0
19	19	1	22	22	0	40	1
1	1	1	26	26	0	40	0
0	0	1	20	20	0	5	1
69	69	1	20	20	0	19	0
81	81	1	0	0	1	40	0
45	45	1	56	56	0	13	0
79	79	1	18	18	0	22	0
45	45	1	21	21	0	48	1
19	19	1	16	16	0	65	1
22	22	0	25	25	0	26	0
24	24	0	30	30	0	44	0
1	1	1	2	2	0	82	1
18	18	0	32	32	0	33	0
30	32	0	12	12	0	79	1
42	42	1	0	0	1	26	0
63	63	1	7	7	0	1	0
62	62	1	4	4	0	36	1
2	2	1	0	0	0	55	1
12	12	1	77	77	1	35	0
1	1	1	67	67	1	5	0
0	0	1	0	0	1	25	0
30	30	0	82	82	1	20	1
23	23	1	55	55	1	74	1
49	49	1	43	43	0	69	1
82	82	1	81	81	0	69	1
72	72	1	53	53	0	63	1
0	0	1	17	17	0	22	0
39	39	0	1	1	1	69	0
73	73	1	10	10	0	32	0
2	2	1	8	8	0	24	0
43	43	1	4	4	0	18	0
61	61	1	31	31	0	23	0
85	85	1	2	2	0	60	0
1	1	1	72	72	1	18	0
5	5	1	45	45	1	27	0
1	1	1	66	66	1	71	0
0	0	1	33	33	0	69	0
45	45	1	9	9	0	61	0
13	13	1	0	0	0	26	0
79	79	1	56	56	0	76	1
10	10	1	93	93	1	72	1
24	24	0	35	35	0	71	1
1	1	1	10	10	0	69	1
16	23	0	24	24	0	48	0
21	21	1	70	70	1	35	0
0	0	1	85	85	1	18	0
73	73	1	80	80	1	30	1
62	62	1	84	84	1	6	0
65	65	1	65	65	0	61	0
37	37	0	61	61	1	70	1
0	0	1	43	43	0	73	0
0	0	1	28	28	0	41	0
0	0	1	3	3	0	66	0
35	64	0	28	28	0	40	0
20	20	0	24	24	0	5	0
24	28	0	37	37	0	38	0
10	10	1	20	20	0	13	0
16	52	0	2	2	0	87	1
35	35	1	97	97	1	50	0
17	17	1	24	24	0	60	1
54	54	1	52	52	0	92	1
2	2	1	19	19	0	51	0
52	52	1	54	54	0	13	0
32	32	1	23	23	0	52	0
0	0	1	22	22	0	30	0
86	86	1	19	19	0	4	0
0	0	1	16	16	0	21	0
84	84	1	3	3	1	8	0
1	1	1	80	80	1	90	1
4	22	0	33	33	0	85	0
0	0	1	32	32	0	25	0
1	1	1	3	3	1	1	0
52	52	0	6	6	0	1	1
29	29	0	1	1	0	17	0
22	22	1	41	41	0	87	1
22	22	0	0	0	1	43	0
18	34	0	14	14	0	9	0
34	34	1	17	17	0	6	0
74	74	1	81	81	1	49	1
77	77	1	71	71	1	74	1
28	28	1	72	72	1	65	1
23	23	0	2	23	0	49	0
16	16	1	51	51	1	25	1
14	14	1	0	0	1	35	1
1	1	1	48	48	1	46	0
37	37	1	51	51	1	21	0
44	44	1	82	82	1	17	0
7	7	1	8	26	0	0	1
0	0	1	3	54	0	19	0
0	0	1	0	0	1	21	1
67	67	1	27	27	0	38	0
0	0	1	17	27	0	70	1
7	7	1	1	52	0	82	1
0	0	1	11	26	0	32	0
0	0	1	10	31	0	54	0
10	10	1	7	28	0	43	0
0	0	1	56	56	1	21	0
81	81	1	5	56	0	20	0
37	37	1	10	10	1	22	0
31	31	1	17	19	0	51	0
0	0	1	86	86	1	33	0
45	45	1	3	31	0	24	0
63	63	1	35	35	0	73	0
1	1	1	4	55	0	30	0
30	30	1	1	52	0	27	0
0	0	1	6	6	0	44	0
0	0	1	0	0	1	51	0
0	0	1	50	50	0	24	0
0	0	1	48	48	0	21	0
77	77	1	66	66	1	21	0
19	19	0	30	30	0	37	1
0	0	1	27	29	0	54	0
43	43	1	83	83	1	34	0
6	21	0	72	72	1	20	0
47	47	1	40	40	1	52	0
51	51	1	57	57	1	26	0
0	0	1	29	29	0	35	0
39	39	0	5	5	0	39	0
77	77	1	85	85	1	32	0
71	71	1	60	60	0	88	1
77	77	1	3	3	1	32	0
19	19	0	72	72	1	74	1
19	39	0	10	60	0	71	1
1	1	1	5	28	0	88	0
11	33	0	2	52	0	66	0
24	30	0	7	7	1	34	0
15	15	1	23	24	0	3	1
0	0	1	33	33	0	23	0
17	20	0	9	9	0	20	1
39	39	1	7	7	0	53	0
12	29	0	82	82	1	21	0
2	2	1	92	92	1	21	0
2	2	1	6	6	1	16	0
4	24	0	3	3	1	50	0
64	64	1	79	79	1	13	1
45	45	1	10	25	0	43	0
8	8	1	88	88	1	85	0
74	74	1	16	67	0	77	1
42	42	1	11	26	0	27	0
34	34	1	59	59	1	28	0
15	15	0	58	58	1	26	0
7	7	1	81	81	1	38	0
17	17	0	15	29	0	15	0
20	21	0	17	29	0	9	0
78	78	1	0	0	1	7	0
5	5	1	43	43	1	4	0
2	2	1	11	38	0	75	0
1	36	0	1	1	1	85	1
19	22	0	76	76	1	67	0
12	24	0	17	17	0	33	0
10	27	0	73	73	1	9	0
8	26	0	66	66	1	0	0
0	0	1	19	30	0	29	0
10	17	0	17	27	0	6	0
3	3	1	15	66	0	71	1
4	40	0	5	56	0	27	0
4	4	1	7	28	0	37	0
0	0	1	46	46	1	7	0
0	0	1	81	81	1	36	0
56	56	1	16	31	0	27	0
32	32	1	19	70	0	26	0
87	87	1	10	25	0	30	0
22	22	1	7	26	0	88	1
85	85	1	43	43	0	32	0
92	92	1	0	0	1	48	1
0	0	1	5	5	0	58	0
0	0	1	50	50	1	44	0
60	60	1	35	35	0	40	0
27	27	1	12	12	0	23	0
92	92	1	0	0	0	79	1
1	1	1	34	34	0	67	0
0	0	1	6	6	0	47	0
0	0	1	22	22	1	25	0
15	15	0	2	2	0	62	0
27	27	0	19	19	0	31	0
28	28	1	16	16	0	18	0
38	38	1	56	56	0	17	1
19	19	1	34	34	0	16	1
26	26	1	10	10	0	83	1
0	0	1	12	12	0	69	1
81	81	1	1	1	1	65	0
63	63	1	0	0	0	30	0
18	18	0	62	62	1	2	1
0	0	1	77	77	1	28	0
0	0	1	30	30	0	6	0
14	14	1	77	77	1	2	0
55	55	1	11	62	0	21	0
62	62	1	22	22	0	68	0
50	50	0	35	35	1	12	0
1	1	1	81	81	1	28	0
1	1	1	0	0	1	6	0
14	19	0	0	0	1	2	0
8	18	0	80	80	1	15	0
51	51	1	23	28	0	18	1
39	39	0	21	33	0	18	0
0	0	1	58	58	1	33	0
63	63	1	21	21	0	61	0
55	55	1	27	55	0	21	0
51	51	1	28	28	1	23	0
0	0	1	84	84	1	27	0
0	0	1	82	82	1	0	1
0	0	1	84	84	0	22	0
0	0	1	71	71	1	23	0
19	24	0	35	35	0	82	1
4	4	1	19	19	0	45	0
67	67	1	80	80	1	55	0
85	85	1	51	51	1	4	1
3	3	1	1	1	1	1	1
1	1	1	12	12	1	16	0
63	63	1	9	9	1	49	1
6	25	0	39	39	0	27	0
82	82	1	71	71	1	25	0
0	0	1	68	68	1	26	0
13	25	0	90	90	1	21	0
70	70	1	82	82	1	22	0
29	29	0	92	92	1	1	1
19	19	0	62	62	1	21	0
26	26	1	26	26	0	1	0
43	43	0	87	87	1	63	1
28	28	1	78	78	1	20	0
14	14	0	81	81	1	49	0
19	19	1	89	89	1	21	0
0	0	1	73	73	1	14	0
3	3	1	66	66	1	0	1
84	84	1	69	69	1	55	1
25	25	0	72	72	0	43	0
0	0	1	66	66	1	0	0
90	90	1	83	83	1	66	1
4	29	0	88	88	1	22	0
0	0	0	85	85	1	22	0
12	37	0	87	87	1	19	0
0	0	1	82	82	1	27	0
86	86	1	70	70	0	27	1
30	30	1	82	82	1	69	0
41	42	0	24	24	0	41	0
78	78	1	79	79	1	0	1
32	32	1	3	3	1	6	0
0	0	1	61	61	1	32	0
2	2	1	87	87	1	4	0
0	0	1	22	22	0	34	0
6	27	0	45	47	0	0	0
34	34	1	81	81	1	23	0
0	0	1	76	76	1	66	0
97	97	1	79	79	1	80	1
26	30	0	21	21	1	21	0
58	58	1	28	28	0	43	0
52	52	1	57	57	1	14	1
77	77	1	22	22	0	21	0
3	3	1	0	0	1	56	0
76	76	1	17	17	0	0	1
89	89	1	16	24	0	15	0
38	38	1	12	20	0	32	0
84	84	1	78	78	1	18	0
47	47	1	23	23	0	92	1
68	68	1	24	24	0	67	0
91	91	1	29	29	0	34	0
64	64	1	99	99	1	23	0
33	46	0	88	88	1	75	0
87	87	1	16	16	0	82	1
1	1	1	22	22	0	53	1
42	42	1	22	22	0	82	1
57	57	1	75	75	1	25	0
0	0	1	17	17	0	83	1
1	1	1	40	40	1	76	0
2	2	1	12	25	0	38	0
55	55	1	28	28	1	17	0
20	20	0	14	56	0	16	0
27	27	0	12	20	0	9	0
7	7	1	1	52	0	70	0
88	88	1	22	22	0	24	0
27	27	1	2	2	0	6	0
88	88	1	46	46	1	24	0
63	63	1	24	75	0	24	0
80	80	1	69	69	1	42	1
9	27	0	83	83	1	0	1
6	24	0	16	67	0	17	1
64	64	1	13	64	0	66	0
77	77	1	13	34	0	8	1
56	56	1	7	58	0	23	0
24	24	1	22	22	1	25	0
0	0	1	0	0	1	55	0
12	30	0	11	62	0	23	0
6	24	0	29	29	1	18	0
0	0	1	6	57	0	26	0
29	29	1	3	24	0	5	0
22	22	0	45	45	1	60	0
81	81	1	65	65	1	26	0
65	65	1	30	81	0	83	1
87	87	1	26	32	0	62	0
53	53	1	22	28	0	52	0
5	5	1	19	59	0	27	0
19	19	1	15	66	0	25	0
78	78	1	13	64	0	21	0
11	11	1	21	67	0	43	0
26	26	1	50	50	1	94	1
5	5	1	18	20	0	59	1
83	83	1	36	36	1	25	0
11	34	0	18	69	0	56	0
1	24	0	16	67	0	55	0
14	14	0	9	9	1	19	0
14	14	0	24	24	0	15	0
23	23	0	65	65	1	65	0
27	34	0	15	39	0	42	0
26	41	0	7	58	0	18	0
1	19	0	1	1	1	16	0
84	84	1	12	12	0	3	0
61	61	1	14	14	1	36	0
0	0	1	23	23	0	14	0
2	2	1	57	57	1	12	0
45	45	1	19	40	0	32	0
0	0	1	46	46	1	20	0
32	32	1	82	82	1	25	0
0	0	1	4	4	1	22	0
6	20	0	2	53	0	61	0
0	0	1	68	68	1	26	0
6	6	1	36	36	1	19	0
95	95	1	8	59	0	28	0
6	6	1	78	78	1	24	1
11	23	0	86	86	1	53	0
9	25	0	20	20	0	70	1
77	77	1	20	20	1	7	1
84	84	1	28	28	0	0	1
83	83	1	24	45	0	77	1
77	77	1	26	26	0	82	1
36	36	1	26	37	0	58	0
24	47	0	20	20	0	24	0
0	0	1	70	70	1	14	0
68	68	1	22	22	0	32	0
74	74	1	53	53	1	5	0
82	82	1	3	3	1	20	0
59	59	1	24	24	0	63	0
70	70	1	25	25	0	18	0
4	33	0	40	40	1	17	0
4	19	0	1	1	1	40	0
81	81	1	51	51	1	18	0
1	1	1	25	25	0	35	0
63	63	1	26	26	0	1	0
46	46	1	20	20	1	51	0
88	88	1	69	69	1	20	0
91	91	1	3	3	1	2	0
85	85	1	20	20	1	25	0
0	0	1	16	16	0	51	0
73	73	1	18	18	0	0	1
62	62	1	0	0	1	36	1
73	73	1	0	0	1	10	1
66	66	1	1	1	1	53	1
51	51	1	3	3	1	17	1
71	71	1	8	8	0	18	0
78	78	1	82	82	1	72	1
4	4	1	33	33	0	85	1
46	46	1	4	4	1	25	0
23	23	0	81	81	1	2	0
22	22	1	3	3	1	1	0
0	0	1	17	29	0	28	0
85	85	1	10	61	0	23	0
82	82	1	70	70	1	51	0
25	25	1	40	50	0	23	0
53	53	1	16	26	0	82	1
2	32	0	16	16	0	52	0
0	0	1	76	76	1	64	1
11	11	1	8	8	0	69	1
0	0	0	6	6	0	54	0
0	0	0	70	70	1	26	0
0	0	1	8	8	1	43	0
0	0	1	4	25	0	6	0
0	0	1	39	90	0	42	0
19	19	0	11	24	0	73	1
29	29	0	46	46	1	85	1
25	25	0	22	73	0	69	0
74	74	1	33	84	0	75	1
13	13	1	40	40	1	90	1
89	89	1	48	48	1	30	0
0	0	1	65	65	1	52	0
0	0	1	8	26	0	0	1
20	20	0	32	44	0	54	0
25	33	0	50	50	1	40	1
2	2	1	21	21	0	71	0
18	21	0	75	75	0	32	0
20	20	0	28	28	0	11	0
8	8	1	4	4	0	10	0
16	16	0	22	22	1	9	0
26	38	0	5	5	0	24	0
16	16	1	82	82	1	2	0
0	0	0	30	33	0	1	0
0	0	1	79	79	1	35	0
22	22	0	0	0	1	66	1
18	18	0	10	26	0	32	0
24	24	0	62	62	1	49	0
72	72	1	5	5	1	22	0
31	34	0	19	19	0	87	1
86	86	1	0	0	0	54	1
19	44	0	36	36	1	26	0
3	23	0	6	6	1	58	0
1	24	0	20	20	0	28	0
11	15	0	1	1	1	32	0
21	28	0	21	21	0	5	0
2	2	1	55	55	1	3	0
0	0	1	22	22	0	1	0
0	0	0	22	22	0	81	1
0	0	0	16	16	0	73	1
2	25	0	19	19	0	78	0
83	83	1	16	35	0	74	1
23	23	1	20	25	0	42	0
72	72	1	20	20	1	87	0
22	22	1	74	74	1	56	0
6	24	0	69	69	1	93	0
1	1	1	69	69	1	65	0
0	0	0	34	34	0	43	0
2	2	1	5	5	1	22	0
0	0	1	24	24	1	4	0
1	25	0	63	63	1	20	0
4	24	0	1	1	1	14	0
2	19	0	20	22	0	8	0
0	0	1	18	69	0	2	0
82	82	1	16	24	0	30	0
45	45	1	14	18	0	23	0
65	65	1	12	23	0	55	0
45	45	1	9	60	0	86	1
59	59	1	7	18	0	65	0
79	79	1	23	27	0	62	0
92	92	1	20	71	0	48	0
31	31	1	18	69	0	66	0
27	27	1	10	61	0	51	0
63	63	1	6	26	0	64	0
60	60	1	76	76	1	53	0
34	34	1	72	72	1	50	0
71	71	1	96	96	1	50	0
42	42	1	53	53	1	44	0
31	31	1	71	71	1	46	0
78	78	1	5	5	1	41	0
49	49	0	0	0	1	35	0
55	55	1	69	69	1	57	0
78	78	1	10	61	0	54	0
49	49	1	70	70	1	72	0
23	23	1	22	73	0	66	0
71	71	1	15	66	0	64	0
88	88	1	45	45	1	40	0
65	65	1	87	87	1	39	0
72	72	1	1	1	1	27	0
19	19	1	1	1	1	58	0
42	42	1	15	50	0	35	0
33	33	1	60	60	1	81	1
28	28	1	92	92	1	24	0
48	48	1	1	52	0	28	1
41	41	1	42	42	1	60	0
44	44	1	90	90	1	41	0
40	40	1	34	85	0	15	0
47	47	1	4	25	0	10	0
45	45	1	87	87	1	79	1
62	62	1	31	31	1	52	0
57	57	1	20	20	0	48	0
82	82	1	61	61	1	80	1
41	41	1	0	0	1	66	1
57	57	1	30	43	0	68	1
70	70	1	0	0	1	35	1
34	34	1	49	49	1	39	0
26	26	1	77	77	1	23	0
60	60	1	74	74	1	22	0
76	76	1	21	21	0	19	0
52	52	1	65	65	1	12	0
65	65	1	5	49	0	24	1
54	54	1	7	7	1	67	0
84	84	1	22	22	0	66	0
68	68	1	25	25	1	88	1
85	85	1	35	35	1	32	0
68	68	1	70	70	1	22	0
52	52	1	22	22	0	18	0
35	35	1	2	2	0	67	0
72	72	1	82	82	1	52	0
66	66	1	8	32	0	38	0
77	77	1	3	54	0	81	1
65	65	1	22	73	0	14	0
87	87	1	9	30	0	12	0
32	32	1	1	1	1	68	0
47	47	1	8	27	0	64	0
83	83	1	6	44	0	40	0
54	54	1	18	18	0	32	0
51	51	1	16	16	0	14	0
75	75	1	37	37	1	59	0
58	58	1	0	0	1	50	0
57	57	1	3	54	0	47	0
49	49	1	1	52	0	33	0
76	76	1	23	23	1	33	0
49	49	1	5	32	0	28	0
29	29	1	87	87	1	27	0
50	50	1	63	63	1	20	0
86	86	1	67	67	1	17	0
84	84	1	86	86	1	15	0
72	72	1	45	45	0	10	0
56	56	1	19	19	0	29	0
53	53	1	17	17	0	26	0
78	78	1	14	14	0	17	0
75	75	1	13	13	0	15	0
54	54	1	88	88	1	20	0
65	65	1	25	32	0	20	0
79	79	1	74	74	1	32	0
73	73	1	71	71	1	23	0
85	85	1	37	88	0	17	0
26	26	0	15	66	0	26	0
58	58	0	2	53	0	24	0
74	74	1	34	85	0	23	0
82	82	1	77	77	1	37	0
31	31	0	10	27	0	16	0
30	30	0	8	28	0	13	0
34	34	0	3	26	0	59	0
91	91	1	27	38	0	58	0
60	60	1	4	15	0	55	0
99	99	1	19	19	0	45	0
75	75	1	28	28	0	18	0
42	42	1	31	31	0	15	0
87	87	1	0	0	1	52	0
79	79	1	24	75	0	10	0
72	72	1	2	2	1	21	0
74	74	1	57	57	1	15	0
67	67	1	85	85	1	10	0
36	36	1	16	67	0	11	0
77	77	1	71	71	1	18	0
79	79	1	19	27	0	3	0
85	85	1	16	27	0	6	0
68	68	1	14	26	0	1	0
80	80	1	38	38	1	8	0
33	33	0	5	5	1	9	0
88	88	1	9	9	1	16	0
32	32	1	88	88	1	6	0
84	84	1	49	49	1	3	0
79	79	1	26	32	0	55	0
89	89	1	18	18	1	19	0
81	81	1	40	40	0	19	0
79	79	1	48	48	1	32	0
86	86	1	7	58	0	3	0
78	78	1	2	44	0	1	0
98	98	1	18	18	0	13	0
80	80	1	79	79	1	9	0
88	88	1	25	25	0	7	0
85	85	1	60	60	0	5	0
68	68	1	37	37	0	2	0
21	31	0	34	34	0	9	0
86	86	1	23	23	0	1	0
54	54	1	20	20	0	3	0
62	62	1	26	26	1	9	0
24	24	1	85	85	1	7	0
5	62	0	34	34	1	38	0
34	34	1	61	61	1	19	0
84	84	1	36	36	0	5	0
12	33	0	24	24	0	9	0
2	2	1	22	22	0	5	0
31	31	1	16	16	0	9	0
22	22	1	12	12	0	3	0
55	55	1	16	67	0	8	0
79	79	1	11	62	0	5	0
71	71	1	17	17	1	1	0
35	58	0	16	16	1	5	0
33	56	0	3	3	1	1	0
32	55	0	2	2	1	7	0
31	31	1	83	83	1	16	0
73	73	1	2	2	1	9	0
18	40	0	69	69	1	6	0
36	36	1	14	65	0	13	0
85	85	1	17	68	0	12	0
74	74	1	0	0	1	10	0
10	27	0	13	33	0	11	0
61	61	1	10	61	0	4	0
5	5	1	8	23	0	14	0
59	88	0	82	82	1	19	0
40	40	1	6	45	0	22	0
21	50	0	4	55	0	34	0
10	29	0	49	49	1	31	0
2	2	1	9	27	0	19	0
31	60	0	6	25	0	86	1
10	29	0	5	26	0	61	0
5	34	0	3	21	0	89	1
57	57	1	1	22	0	61	0
1	31	0	63	63	1	58	0
29	56	0	55	55	1	54	0
24	25	0	66	66	1	76	1
12	30	0	24	27	0	82	1
7	32	0	27	27	1	5	0
38	38	1	18	69	0	2	0
34	34	0	15	66	0	13	0
4	4	0	80	80	1	54	0
77	77	1	18	21	0	52	0
67	67	1	8	21	0	27	0
22	22	0	5	56	0	13	0
82	82	1	11	32	0	77	1
55	55	1	92	92	1	69	0
21	43	0	16	67	0	36	0
51	81	0	22	22	0	5	0
23	53	0	24	75	0	31	0
15	31	0	82	82	1	36	0
27	27	0	53	53	1	33	0
1	1	1	0	0	1	15	0
69	69	1	82	82	1	1	0
72	72	1	20	25	0	6	0
35	35	0	0	0	1	4	0
45	45	1	60	60	0	1	0
66	66	1	25	25	0	18	0
12	12	1	58	58	1	17	0
8	8	1	61	61	0	5	0
4	4	1	39	39	1	3	0
4	33	0	12	12	1	15	0
27	56	0	21	21	0	13	0
93	93	1	6	6	1	22	0
13	35	0	38	38	0	19	0
4	4	1	21	21	0	17	0
10	24	0	24	24	0	14	0
3	3	1	2	2	0	10	0
0	0	1	50	50	0	6	0
77	77	1	75	75	0	7	0
40	40	1	32	32	0	6	0
13	13	1	2	2	0	37	0
0	0	0	35	35	0	0	0
70	70	1	31	31	0	7	0
85	85	1	83	83	1	5	0
0	0	1	25	76	0	83	1
73	73	1	19	70	0	5	0
53	53	1	42	42	1	36	0
0	0	0	15	66	0	5	0
82	82	1	10	25	0	9	0
29	29	0	4	55	0	1	0
80	80	1	7	26	0	1	0
93	93	1	9	60	0	4	0
1	1	1	83	83	1	3	0
1	1	1	11	62	0	80	1
4	4	1	1	52	0	71	1
30	30	1	94	94	1	86	1
84	84	1	59	59	1	83	1
3	3	1	20	25	0	78	1
24	24	0	5	56	0	82	1
16	16	0	4	55	0	89	1
58	58	1	37	37	0	90	1
36	65	0	42	42	1	61	1
61	61	1	14	65	0	30	0
14	43	0	19	20	0	81	1
0	0	1	17	25	0	42	0
0	0	1	15	22	0	24	0
8	37	0	10	61	0	39	0
97	97	1	7	28	0	31	0
12	24	0	6	53	0	21	0
23	52	0	2	2	1	60	1
3	19	0	70	70	1	47	0
1	1	1	77	77	1	31	0
4	4	1	82	82	1	30	0
2	2	1	7	58	0	18	0
64	64	1	12	63	0	16	0
37	37	1	8	25	0	53	0
31	31	0	36	36	1	38	0
0	0	1	53	53	1	80	1
1	1	0	72	72	1	51	0
25	54	0	85	85	1	37	0
80	80	1	0	0	1	81	1
29	33	0	1	1	1	85	1
26	26	1	11	25	0	44	0
17	17	0	0	0	1	70	1
18	32	0	7	28	0	80	1
12	41	0	2	23	0	89	1
10	17	0	82	82	1	48	0
22	22	0	1	52	0	80	1
23	23	0	64	64	1	81	1
0	0	1	2	2	1	57	0
81	81	1	69	69	1	46	0
71	71	1	3	54	0	52	1
15	15	1	73	73	1	55	0
48	48	1	88	88	1	42	0
32	32	1	85	85	1	38	0
7	7	1	7	7	1	36	0
0	0	1	18	69	0	76	1
2	2	1	75	75	1	40	0
51	51	1	90	90	1	42	0
12	12	1	18	30	0	36	0
58	58	1	1	52	0	61	1
0	0	1	36	36	1	71	1
86	86	1	19	54	0	70	1
1	35	0	40	40	1	78	1
6	6	0	20	71	0	86	1
27	50	0	14	35	0	75	1
19	48	0	66	66	1	65	1
41	41	1	1	1	1	75	1
31	31	0	2	32	0	70	1
66	66	1	87	87	1	73	1
80	80	1	45	45	1	39	1
62	62	1	1	1	1	44	1
83	83	1	36	36	1	87	1
72	72	1	38	38	0	73	1
40	40	1	54	54	1	77	1
57	57	1	12	26	0	91	1
3	29	0	7	58	0	34	0
85	85	1	30	32	0	35	0
20	60	0	3	5	0	23	0
13	33	0	1	3	0	47	0
0	0	1	0	0	1	41	0
82	82	1	81	81	1	32	0
53	53	1	73	73	1	19	0
92	92	1	27	78	0	21	0
0	0	1	74	74	1	34	0
12	12	0	0	0	1	12	0
0	0	1	63	63	1	16	0
64	64	1	14	14	0	14	0
88	88	1	6	6	0	9	0
59	59	1	37	37	0	7	0
81	81	1	6	6	0	5	0
17	17	0	41	42	0	2	0
23	23	1	21	21	0	0	0
39	39	1	0	0	1	24	0
76	76	1	0	0	1	27	0
24	24	1	32	32	1	31	0
0	0	1	27	27	0	25	0
13	17	0	4	4	0	23	0
73	73	1	24	24	0	16	0
0	0	1	21	21	0	33	0
46	46	1	1	1	1	32	0
81	81	1	16	16	0	12	0
70	70	1	0	0	1	21	0
9	9	1	66	66	0	14	0
12	12	1	49	49	0	12	0
3	3	1	22	22	0	18	0
35	35	0	12	12	0	20	0
1	1	0	5	5	0	72	1
29	43	0	51	51	0	16	0
50	50	1	18	18	0	15	0
5	35	0	76	76	1	17	0
5	34	0	55	55	0	5	0
27	56	0	56	56	0	17	0
5	34	0	24	24	0	22	0
62	62	1	22	22	0	17	0
77	77	1	2	2	1	16	0
81	81	1	14	14	0	13	0
2	2	1	90	90	1	10	0
58	58	1	84	84	1	89	1
24	24	0	63	63	1	91	1
50	50	1	73	73	1	71	1
4	4	1	80	80	1	93	1
0	0	1	66	66	1	71	1
5	5	1	64	64	1	46	1
1	1	1	89	89	1	75	1
2	2	1	81	81	1	43	1
0	0	1	75	75	1	86	1
1	1	1	64	64	1	84	1
0	0	1	75	75	1	87	1
2	2	1	69	69	1	35	0
66	66	1	80	80	1	54	1
1	1	1	76	76	1	36	0
84	84	1	78	78	1	25	0
0	0	1	75	75	1	33	0
0	0	1	80	80	1	37	0
41	41	1	84	84	1	30	0
85	85	1	86	87	0	33	0
33	33	1	72	72	1	29	0
0	0	1	52	52	0	56	1
4	4	1	17	17	0	91	1
38	38	1	12	12	0	45	0
27	27	1	21	21	0	37	0
0	0	1	79	79	1	75	1
1	1	1	82	82	1	87	0
2	2	0	61	61	1	75	0
21	21	1	55	56	0	2	1
0	0	1	64	64	0	78	0
0	0	0	78	78	1	63	1
64	64	1	92	93	0	76	0
25	25	0	57	57	0	75	0
29	29	0	28	28	0	68	0
26	26	0	8	8	0	17	1
27	27	0	5	5	0	61	0
21	21	0	0	0	0	86	0
23	23	0	29	29	0	83	0
20	20	0	1	1	0	57	1
34	34	1	25	25	0	40	1
56	56	1	22	22	0	65	1
50	50	1	59	59	0	14	1
82	82	1	34	34	0	55	1
6	6	1	10	10	0	12	1
44	44	1	31	31	0	24	1
74	74	1	8	8	0	10	1
63	63	1	6	6	0	67	1
34	34	1	24	24	0	56	1
59	59	1	3	3	1	59	1
0	0	1	64	65	0	84	0
42	42	0	42	43	0	80	0
35	35	0	21	22	0	74	0
20	20	0	3	4	0	26	0
15	15	0	19	20	0	24	0
22	22	0	13	14	0	17	0
25	25	0	7	8	0	60	1
26	26	0	1	2	0	13	0
17	17	0	11	11	1	25	0
1	1	0	29	30	0	39	0
21	21	0	22	22	0	65	1
66	66	1	0	0	0	68	0
25	25	0	22	23	0	67	1
1	1	1	25	25	0	78	1
0	0	1	66	66	1	69	1
3	3	0	67	67	1	67	1
1	1	0	42	42	0	53	1
45	45	1	17	17	0	80	1
11	11	1	73	73	1	91	1
9	9	1	83	83	1	86	1
1	1	1	54	55	0	89	1
63	63	1	86	86	1	85	1
15	15	0	64	65	0	79	1
7	7	1	61	62	0	12	0
1	1	1	47	48	0	10	0
18	18	0	65	66	0	7	0
0	0	1	22	22	0	9	0
74	74	1	20	20	0	19	0
47	84	0	50	51	0	14	0
42	42	1	63	64	0	15	0
0	0	1	52	52	0	7	0
70	70	1	52	53	0	4	0
20	20	0	49	50	0	4	0
1	1	1	49	50	0	8	0
19	19	1	37	37	0	6	0
22	22	1	43	44	0	2	0
25	25	0	45	46	0	5	0
1	1	1	27	27	0	26	0
0	0	1	40	41	0	1	1
25	25	0	34	35	0	65	0
21	21	0	60	60	0	2	0
10	10	1	57	57	0	1	0
14	14	0	34	34	0	4	0
29	29	1	54	54	0	10	0
71	71	1	56	57	0	9	0
0	0	1	53	54	0	2	0
9	9	1	56	56	1	9	0
52	52	1	71	72	0	3	0
54	54	1	65	66	0	66	0
70	70	1	63	64	0	40	0
6	6	1	39	40	0	38	0
22	22	0	3	3	1	33	0
21	21	0	38	39	0	37	0
38	38	0	26	26	0	63	0
28	28	0	19	19	0	39	0
23	23	1	26	27	0	63	0
25	25	0	53	53	1	40	0
19	19	0	63	63	1	31	0
44	44	0	57	58	0	56	0
11	11	0	22	22	0	27	0
1	1	1	34	35	0	56	0
22	22	0	30	30	0	26	0
51	51	1	0	0	1	24	0
77	77	1	81	81	1	48	0
19	19	0	20	20	1	46	0
26	26	0	18	18	0	24	0
19	19	0	23	24	0	63	0
32	35	0	6	6	0	9	0
19	19	0	28	28	1	5	0
18	18	0	59	60	0	9	0
18	19	0	40	41	0	7	0
61	61	1	14	15	0	5	0
17	17	0	9	10	0	1	0
21	21	0	79	79	1	6	0
23	23	0	74	74	1	4	0
12	12	0	69	69	1	1	0
80	80	1	79	79	1	7	0
0	0	1	50	50	0	2	0
6	6	1	65	65	0	4	0
51	51	1	62	62	0	8	0
36	36	1	42	52	0	6	0
53	53	1	47	48	0	6	0
33	33	0	80	80	1	27	0
7	7	0	66	66	1	1	0
0	0	1	68	68	1	22	0
26	26	0	35	35	1	20	0
0	0	1	38	39	0	2	0
24	24	0	26	26	0	9	0
28	28	0	20	20	0	3	0
36	36	1	22	23	0	10	0
68	68	0	21	22	0	6	0
28	28	0	18	19	0	3	0
35	35	0	11	12	0	9	0
63	63	1	24	24	1	5	0
0	0	1	13	67	0	7	0
23	23	0	65	66	0	4	0
2	2	1	24	24	0	8	0
13	13	0	21	21	0	1	0
9	9	0	88	88	1	3	0
0	0	1	31	32	0	8	0
0	0	1	19	22	0	21	0
11	11	1	15	18	0	13	0
31	31	0	66	67	0	7	0
57	57	1	44	44	0	1	0
24	24	0	51	52	0	66	0
14	14	0	37	38	0	35	0
0	0	1	26	26	0	11	0
62	62	1	81	81	1	89	1
0	0	1	22	22	0	56	0
20	20	0	20	20	0	1	1
35	39	0	11	11	0	90	0
23	23	0	13	14	0	82	0
67	67	1	11	12	0	51	0
75	75	1	67	68	0	49	0
2	2	1	63	64	0	65	0
25	25	0	39	40	0	37	0
25	25	0	31	32	0	36	0
48	48	1	16	16	1	64	0
71	71	1	4	4	1	64	0
0	0	1	12	12	1	56	0
0	0	1	0	0	1	41	0
68	68	1	0	0	1	71	0
20	20	0	1	1	1	51	0
16	16	0	13	14	0	49	0
17	17	0	3	3	1	45	0
90	90	1	2	2	1	82	0
1	1	1	58	59	0	54	0
0	0	1	49	50	0	51	0
13	13	1	46	47	0	75	0
0	0	1	32	33	0	46	0
30	30	0	4	4	1	0	0
19	19	0	28	28	0	0	0
23	23	0	32	33	0	67	0
19	19	0	24	24	0	26	0
0	0	1	27	28	0	53	0
22	22	0	37	37	0	68	0
20	20	0	20	20	0	68	1
18	18	0	20	20	0	86	1
27	27	0	1	1	1	82	1
51	51	1	17	17	0	47	0
44	44	1	15	15	0	34	0
18	18	0	21	21	0	66	1
19	19	0	26	27	0	83	1
21	21	0	20	20	0	82	1
5	5	1	19	20	0	73	1
5	5	1	16	17	0	70	1
82	82	1	14	15	0	87	1
92	92	1	9	10	0	68	1
2	2	1	26	26	0	67	1
24	24	1	20	20	0	55	1
0	0	1	28	29	0	33	0
19	19	0	25	26	0	25	0
3	3	1	26	26	0	60	1
20	20	0	2	2	1	42	1
30	30	0	16	17	0	76	1
26	26	0	14	15	0	87	1
0	0	1	18	18	0	90	0
62	62	1	19	20	0	17	0
21	26	0	21	21	0	55	0
87	87	1	19	20	0	69	1
45	45	1	31	32	0	65	1
54	54	1	4	4	1	19	1
21	21	1	22	23	0	94	1
37	37	0	16	17	0	85	1
78	78	1	16	26	0	79	1
25	25	0	14	24	0	83	0
81	81	1	13	23	0	70	1
0	0	1	24	24	0	2	1
1	1	1	28	28	0	81	0
89	89	1	31	31	0	72	0
0	0	1	24	24	0	68	1
0	0	1	17	17	0	73	0
0	0	1	8	8	0	73	0
73	73	1	4	4	0	59	0
66	66	1	1	1	0	63	0
18	18	1	8	8	1	69	0
18	18	0	24	24	0	65	0
69	69	1	3	3	0	60	0
22	22	0	20	20	0	44	0
0	0	1	42	42	0	48	0
37	72	0	36	37	0	51	0
0	0	1	15	16	0	65	0
9	9	1	12	13	0	56	0
23	23	0	13	13	0	51	0
66	66	1	11	11	0	42	0
19	19	0	4	4	0	44	0
2	2	1	44	45	0	46	0
21	21	0	17	18	0	31	0
14	14	0	3	3	1	42	0
17	17	0	14	15	0	21	0
29	29	0	22	22	0	41	0
83	83	1	4	4	0	22	0
25	25	0	1	1	0	19	0
18	18	0	4	4	0	37	0
19	19	0	27	27	0	38	0
0	0	1	27	27	0	41	0
53	53	1	18	18	0	38	0
27	27	1	16	16	0	35	0
39	39	1	13	13	0	22	0
88	88	1	11	11	0	22	0
85	85	1	51	52	0	20	0
87	87	1	18	18	0	40	0
82	82	1	17	17	0	71	1
41	70	0	9	10	0	66	0
7	7	1	23	23	0	8	0
1	1	1	2	2	1	18	0
3	3	0	17	17	0	13	0
0	0	0	0	0	1	42	0
82	82	1	4	4	1	74	1
31	31	0	8	8	1	37	0
2	2	1	20	21	0	19	0
4	4	1	14	15	0	12	0
0	0	1	2	2	1	17	0
0	0	1	9	10	0	13	0
1	1	1	10	11	0	68	1
21	24	0	5	5	1	79	1
52	52	1	20	20	0	79	1
79	79	1	17	18	0	92	1
61	61	1	34	34	0	93	1
87	87	1	2	3	0	70	1
0	0	1	5	6	0	35	0
10	10	1	7	8	0	13	0
4	4	1	8	9	0	5	0
14	22	0	15	16	0	4	0
10	10	1	5	6	0	10	0
5	47	0	2	3	0	7	0
1	1	1	54	55	0	6	0
0	0	1	18	19	0	1	0
0	0	1	18	19	0	2	0
60	60	1	31	32	0	5	0
81	81	1	2	3	0	4	0
1	1	1	12	13	0	84	1
20	20	0	8	9	0	80	1
7	7	1	6	7	0	82	1
0	0	1	4	5	0	32	1
0	0	1	1	2	0	78	1
27	27	0	8	9	0	67	0
39	39	0	2	3	0	41	0
5	5	0	8	9	0	66	0
16	16	0	6	7	0	56	1
25	25	0	37	38	0	70	0
0	0	1	1	1	1	68	0
0	0	1	1	1	1	48	0
1	1	1	24	24	1	44	0
58	58	1	18	19	0	32	0
43	43	1	4	5	0	43	0
20	20	0	1	1	1	61	1
19	19	0	19	19	0	24	1
17	17	0	16	16	0	37	0
17	17	0	2	2	1	13	0
76	76	1	14	14	0	4	0
0	0	1	35	35	0	1	0
5	5	1	1	1	0	37	0
6	6	1	8	9	0	89	1
79	79	1	4	5	0	74	1
21	21	1	8	9	0	62	0
17	28	0	1	1	1	104	1
57	57	1	2	3	0	32	1
78	78	1	7	8	0	90	1
5	23	0	4	5	0	61	0
0	0	1	4	5	0	57	0
17	24	0	6	7	0	54	0
0	0	1	8	9	0	39	0
32	32	0	5	6	0	41	0
27	29	0	12	13	0	63	0
8	8	0	11	12	0	76	0
6	6	0	9	10	0	78	0
6	6	1	10	11	0	67	0
0	0	1	3	4	0	57	0
5	5	0	1	1	1	53	0
0	0	0	3	3	1	49	0
12	12	1	2	2	1	40	0
3	3	1	2	2	1	71	0
99	99	1	6	19	0	69	1
88	88	1	2	22	0	78	1
1	1	1	74	74	1	86	1
13	13	1	84	84	1	90	1
47	47	1	73	73	1	90	1
51	51	1	73	73	1	67	1
1	1	1	60	60	1	59	0
38	38	1	86	86	1	77	1
10	10	0	60	61	0	65	1
31	31	0	59	59	1	44	1
75	75	1	89	89	1	38	0
0	0	1	25	25	1	66	0
7	17	0	60	61	0	24	0
80	80	1	57	58	0	85	1
0	0	1	53	54	0	65	1
43	43	1	75	75	1	84	1
26	26	0	79	79	1	27	0
63	63	1	69	69	0	77	0
22	22	1	76	76	1	41	1
1	1	1	82	82	1	80	1
69	69	1	47	47	0	54	1
83	83	1	1	1	1	58	1
10	24	0	4	5	0	36	0
65	65	1	1	2	0	61	1
8	23	0	75	75	1	49	1
57	57	1	76	76	1	32	1
46	46	1	55	55	1	85	1
86	86	1	45	45	0	16	0
1	1	1	24	24	0	26	0
16	16	0	19	19	0	87	1
11	20	0	42	42	0	78	0
20	20	1	10	10	0	21	0
70	70	1	8	8	0	78	1
51	51	1	41	41	0	28	0
6	25	0	8	8	0	17	0
3	26	0	0	0	0	90	0
0	0	1	63	63	1	21	0
16	16	0	53	54	0	20	0
1	1	1	51	52	0	73	0
69	69	1	26	27	0	24	0
12	16	0	24	24	0	57	0
10	18	0	3	3	1	26	1
82	82	1	12	13	0	39	0
0	0	1	33	33	0	12	0
0	0	1	77	77	1	27	0
1	1	1	0	0	1	31	0
81	81	1	26	26	1	34	0
42	42	1	68	69	0	10	0
70	70	1	32	32	0	2	0
0	0	1	5	5	0	56	0
1	1	1	35	36	0	21	0
0	0	1	10	10	1	17	0
76	76	1	4	5	0	21	0
70	70	1	30	31	0	17	0
40	40	1	62	62	1	16	1
49	49	1	35	36	0	1	1
48	48	1	32	33	0	17	0
50	50	1	14	15	0	64	0
0	0	1	2	2	1	21	0
45	75	0	5	6	0	33	0
10	28	0	3	4	0	12	0
2	2	1	17	18	0	9	0
79	79	1	16	17	0	7	0
62	62	1	4	5	0	6	0
74	74	1	2	3	0	31	0
69	69	1	3	3	0	28	0
28	34	0	14	15	0	43	0
63	63	1	12	13	0	13	0
76	76	1	21	22	0	10	0
0	0	1	18	19	0	7	0
3	3	1	16	17	0	27	1
96	96	1	13	14	0	57	0
53	53	1	9	10	0	21	0
71	71	1	5	6	0	26	0
45	45	1	6	7	0	19	0
87	87	1	5	6	0	15	0
60	60	1	36	37	0	12	0
92	92	1	6	7	0	58	0
42	42	1	4	5	0	25	0
1	1	1	5	5	1	21	0
87	87	1	4	5	0	19	0
31	31	1	35	36	0	60	1
61	61	1	4	5	0	0	1
71	71	1	7	7	0	52	0
0	0	1	0	0	1	27	0
42	42	1	2	2	0	19	0
77	77	1	8	9	0	54	0
74	74	1	3	4	0	18	0
8	21	0	2	2	1	22	0
7	7	1	2	3	0	17	1
1	22	0	72	72	1	37	0
70	70	1	67	67	1	18	0
1	22	0	60	60	1	17	0
36	36	0	32	32	1	30	0
87	87	1	58	58	1	6	0
63	63	1	70	70	1	42	0
0	0	1	80	80	1	46	0
67	67	1	53	53	1	16	0
86	86	1	63	63	1	14	0
19	45	0	71	71	1	0	1
11	11	1	86	86	1	40	0
15	15	1	52	52	1	7	0
88	88	1	83	83	1	5	0
71	71	1	78	78	1	3	0
1	1	1	82	82	1	2	0
57	57	1	89	89	1	36	0
85	85	1	57	57	0	9	0
71	71	1	43	43	0	17	0
38	38	1	23	23	1	35	0
76	76	1	55	55	1	34	0
2	2	1	90	90	1	14	0
40	40	0	61	61	1	13	0
88	88	1	29	30	0	10	0
0	0	1	0	0	1	7	0
5	5	0	81	81	1	73	0
0	0	1	33	42	0	48	0
0	0	1	23	24	0	41	0
53	53	1	26	39	0	8	0
49	49	1	4	4	1	46	0
2	2	1	30	31	0	19	0
2	2	1	20	21	0	17	0
3	40	0	60	60	1	34	0
79	79	1	46	47	0	12	0
0	0	1	30	31	0	37	0
0	0	1	29	30	0	55	0
13	25	0	1	1	1	36	0
30	60	0	17	18	0	15	0
7	37	0	15	16	0	12	0
4	34	0	52	53	0	45	0
0	0	1	42	42	1	23	0
1	1	1	37	38	0	42	0
26	26	1	80	80	1	19	0
37	37	0	42	42	0	16	0
24	24	0	31	31	0	29	0
85	85	1	24	24	0	24	0
1	1	1	50	51	0	4	0
34	34	1	28	28	0	55	0
61	61	1	36	37	0	23	0
0	0	1	4	4	1	25	0
26	36	0	1	1	1	8	0
14	24	0	81	81	1	6	0
12	22	0	85	85	1	76	0
6	16	0	43	44	0	50	0
2	12	0	7	7	1	20	0
69	69	1	26	26	0	21	0
80	80	1	0	0	1	20	0
92	92	1	70	70	1	17	0
82	82	1	80	80	1	14	0
82	82	1	10	10	1	9	0
46	46	1	89	89	1	22	0
38	38	1	1	1	1	36	0
30	60	0	47	48	0	15	0
0	0	1	46	46	0	11	0
58	58	1	80	80	1	32	0
24	24	1	42	42	0	8	0
38	61	0	81	81	1	3	0
39	39	1	40	40	1	28	0
23	38	0	56	57	0	38	0
1	1	1	56	56	1	19	0
33	33	1	36	36	1	10	0
2	21	0	45	46	0	17	0
1	24	0	0	0	1	16	0
0	0	1	34	34	1	1	1
28	50	0	22	22	0	34	0
52	52	0	26	26	0	0	1
1	1	1	52	52	1	41	0
52	75	0	1	1	1	7	0
9	32	0	36	55	0	18	0
13	35	0	22	22	0	24	0
8	31	0	41	42	0	1	0
3	3	1	37	38	0	5	0
0	0	1	35	36	0	3	0
65	65	1	25	25	1	1	1
23	23	0	76	76	1	48	1
0	0	1	39	40	0	21	0
2	2	1	41	42	0	3	0
24	24	1	25	25	0	1	0
0	0	1	26	26	0	23	0
34	34	0	35	36	0	0	1
4	4	0	61	61	1	55	0
83	83	1	71	71	1	27	0
4	4	1	1	1	1	5	0
44	44	1	70	70	1	2	0
94	94	1	78	78	1	31	0
59	59	1	86	86	1	30	0
5	37	0	75	75	1	6	0
42	42	1	65	65	1	35	0
0	0	1	75	75	1	1	0
77	77	1	70	70	1	17	1
23	23	0	73	73	1	41	0
72	72	1	39	39	1	19	0
2	2	1	32	32	1	41	0
3	3	1	44	44	1	44	0
34	34	1	20	20	1	17	0
88	88	1	87	87	1	75	0
9	9	1	73	73	1	53	0
85	85	1	77	77	1	17	0
75	75	1	91	91	1	17	0
3	3	1	33	34	0	19	1
0	0	1	36	36	0	54	0
90	90	1	34	35	0	0	1
36	36	1	24	24	0	16	0
66	66	1	22	23	0	15	0
30	30	0	46	47	0	21	0
0	0	0	42	42	1	18	0
29	29	1	40	41	0	20	0
5	5	0	6	6	1	48	0
87	87	1	31	32	0	26	0
45	45	1	18	19	0	1	0
10	10	1	21	21	0	19	0
17	17	0	41	41	0	6	0
36	36	1	20	20	0	4	0
5	38	0	36	36	0	46	0
81	81	1	21	21	0	19	0
63	63	1	14	14	0	17	0
7	37	0	20	20	0	10	0
1	42	0	22	22	0	52	0
32	32	1	29	29	0	35	0
5	5	1	26	26	1	16	0
4	4	1	23	23	0	12	0
0	0	1	18	18	0	10	0
50	50	1	22	22	0	8	0
1	1	1	20	21	0	0	0
10	10	1	22	34	0	32	0
17	17	1	11	12	0	7	0
1	1	1	15	16	0	2	0
35	35	1	13	14	0	11	0
31	31	1	8	9	0	9	0
18	18	1	6	7	0	56	0
36	66	0	4	5	0	48	0
1	1	1	1	2	0	26	0
16	49	0	3	3	1	3	0
18	51	0	1	1	1	20	0
6	6	1	12	12	1	13	0
76	76	1	26	27	0	2	0
27	55	0	1	1	1	22	0
27	56	0	26	26	0	44	0
56	56	1	2	2	1	62	0
0	0	1	1	1	1	48	0
35	35	1	30	31	0	23	0
75	75	1	24	25	0	19	0
68	68	1	0	0	1	17	0
68	68	1	22	23	0	13	0
1	1	1	0	0	1	2	0
1	1	1	0	0	1	76	0
90	90	1	15	16	0	59	0
84	84	1	28	28	0	21	0
74	74	1	22	22	1	52	0
9	9	1	32	33	0	23	0
3	3	1	31	32	0	77	0
2	2	1	23	23	1	46	0
78	78	1	1	1	1	6	0
67	67	1	16	16	0	50	0
63	63	1	0	0	1	25	0
1	1	1	11	12	0	21	0
53	53	1	20	21	0	13	0
49	49	1	18	18	0	11	0
80	80	1	16	16	1	51	0
73	73	1	13	14	0	24	0
1	1	1	11	12	0	14	0
80	80	1	17	18	0	47	0
66	66	1	19	20	0	14	0
64	64	1	72	72	1	10	0
83	83	1	15	16	0	7	0
89	89	1	14	15	0	76	0
81	81	1	16	17	0	52	0
53	53	1	3	3	1	29	0
75	75	1	4	5	0	14	0
49	49	1	2	17	0	44	0
64	64	1	12	13	0	16	0
68	68	1	9	10	0	46	0
75	75	1	89	89	1	18	0
32	32	0	91	91	1	16	0
69	69	1	71	71	1	13	0
80	80	1	93	93	1	9	0
76	76	1	71	71	1	6	0
47	47	1	46	46	1	36	0
78	78	1	43	43	1	8	0
0	0	1	86	86	1	6	0
65	65	1	84	84	1	4	0
75	75	1	87	87	1	33	0
53	53	1	9	35	0	8	0
59	59	1	54	54	1	0	0
56	56	1	56	56	1	71	0
3	3	1	91	91	1	33	1
0	0	1	2	45	0	12	0
43	43	1	1	37	0	9	0
76	76	1	40	40	1	4	0
0	0	1	65	65	1	2	0
39	39	0	14	14	1	0	0
29	29	0	55	55	1	67	0
5	5	1	12	12	1	41	0
1	1	1	11	11	0	11	0
0	0	1	24	24	1	9	0
0	0	1	5	5	0	3	0
0	0	1	0	0	0	35	0
0	0	1	0	0	0	72	0
0	0	1	10	10	1	61	0
0	0	1	25	26	0	23	0
6	6	1	23	24	0	1	0
2	2	1	20	20	0	27	0
0	0	1	16	17	0	21	0
71	71	1	60	60	1	68	0
0	0	1	12	13	0	33	0
21	21	1	20	25	0	6	0
75	75	1	2	2	1	3	0
0	0	1	65	65	1	60	0
0	0	1	25	68	0	30	0
78	78	1	67	67	1	10	0
53	53	1	78	78	1	7	0
80	80	1	69	69	1	5	0
84	84	1	67	67	1	3	0
46	87	0	53	53	1	1	0
72	72	1	80	80	1	75	0
21	52	0	91	91	1	46	0
13	21	0	86	86	1	25	0
79	79	1	85	85	1	3	0
82	82	1	79	79	1	22	0
37	37	1	6	6	0	19	0
61	61	1	4	4	0	13	0
15	56	0	2	2	1	3	0
34	64	0	0	0	0	35	0
78	78	1	11	12	0	13	0
52	93	0	9	10	0	5	0
59	59	1	6	7	0	1	0
52	52	1	8	9	0	76	0
1	1	1	18	19	0	37	0
1	1	1	0	0	1	12	0
48	48	1	13	14	0	10	0
28	28	1	14	15	0	35	0
23	23	1	27	27	0	13	0
21	21	1	58	58	1	10	0
1	1	1	6	7	0	9	0
63	63	1	3	4	0	7	0
0	0	1	3	4	0	5	0
35	35	1	7	8	0	27	0
57	57	1	5	6	0	63	0
50	50	1	1	2	0	42	0
27	57	0	4	5	0	12	0
1	1	1	1	2	0	6	0
29	59	0	0	0	1	3	0
5	5	1	3	4	0	33	0
4	34	0	9	10	0	13	0
1	31	0	8	9	0	6	0
24	65	0	1	1	1	25	0
2	43	0	1	2	0	59	0
4	4	1	8	9	0	37	0
13	13	1	2	3	0	7	0
12	25	0	8	9	0	29	0
66	66	1	4	5	0	19	0
67	67	1	1	1	1	67	0
12	42	0	8	9	0	36	0
45	45	1	6	7	0	12	0
73	73	1	4	5	0	6	0
4	4	1	5	6	0	62	0
42	42	1	3	4	0	38	0
1	1	1	5	5	0	8	0
83	83	1	5	5	1	6	0
34	34	1	1	1	1	3	0
31	31	1	6	7	0	24	0
14	55	0	1	2	0	22	0
86	86	1	3	4	0	19	0
23	23	1	7	8	0	34	0
24	65	0	5	6	0	24	0
0	0	1	5	6	0	8	0
21	62	0	26	26	0	30	0
0	0	1	22	22	0	38	0
1	1	1	4	4	0	31	1
0	0	1	26	27	0	1	1
3	3	1	20	20	0	62	0
7	48	0	28	28	1	30	0
25	66	0	20	20	0	20	0
20	20	1	19	19	0	42	0
19	22	0	21	22	0	11	0
12	20	0	19	20	0	74	0
10	51	0	7	7	1	39	0
23	64	0	18	18	0	10	0
22	52	0	1	1	1	82	0
9	9	1	15	15	0	35	1
12	53	0	13	13	0	53	0
9	50	0	11	11	0	11	0
2	2	1	9	9	0	7	0
9	50	0	18	18	0	27	0
0	0	1	13	13	0	25	0
3	3	1	7	7	0	22	0
7	37	0	1	2	0	16	0
3	44	0	8	9	0	13	0
5	46	0	2	3	0	2	0
17	17	0	9	10	0	15	0
16	16	1	5	6	0	26	0
27	60	0	2	3	0	24	0
24	57	0	16	16	0	82	1
0	0	1	8	9	0	89	0
21	34	0	4	5	0	70	0
18	54	0	6	7	0	45	0
16	57	0	3	4	0	25	0
13	54	0	7	8	0	20	0
28	28	1	5	5	1	17	0
24	24	1	3	3	1	14	1
56	56	1	6	6	1	9	0
22	22	1	2	3	0	8	0
2	2	1	7	8	0	31	0
1	1	1	7	7	0	84	1
31	72	0	29	29	0	60	0
25	66	0	2	2	0	38	0
23	64	0	25	25	0	16	0
1	1	1	20	21	0	9	0
53	53	1	1	1	1	6	0
63	63	1	15	15	0	2	0
17	58	0	12	13	0	33	0
8	8	1	27	27	0	8	0
4	22	0	4	4	1	41	0
1	1	1	2	2	0	34	0
19	60	0	0	0	0	8	0
5	5	1	18	18	0	21	0
79	79	1	15	15	0	19	0
74	74	1	10	10	0	14	0
15	15	1	7	7	0	58	0
69	69	1	6	7	0	62	0
79	79	1	19	19	0	34	0
20	50	0	13	13	0	20	0
25	65	0	88	88	1	67	0
22	62	0	65	66	0	52	0
16	16	1	27	27	0	22	0
10	10	1	8	8	1	1	0
1	1	1	21	21	0	19	0
2	52	0	83	83	1	14	0
5	5	1	63	63	0	51	0
0	0	1	22	22	1	40	0
3	3	1	29	29	0	27	0
7	48	0	22	22	1	22	0
80	80	1	28	28	0	69	0
66	66	1	3	3	0	40	0
25	66	0	1	1	0	9	0
22	24	0	24	24	0	6	0
15	21	0	29	29	1	4	0
26	67	0	23	23	1	79	0
14	44	0	32	32	0	53	0
11	52	0	1	1	1	23	0
27	68	0	26	26	0	20	0
1	1	1	0	0	1	18	0
23	64	0	5	5	1	50	0
1	1	1	15	15	0	14	0
10	10	1	5	5	0	75	0
18	59	0	55	55	0	60	0
9	50	0	33	33	0	35	0
6	47	0	4	4	0	33	0
0	0	1	28	28	0	21	0
4	37	0	23	23	0	42	0
7	24	0	20	20	0	18	0
6	28	0	1	1	1	4	0
0	0	1	64	64	0	58	0
2	42	0	2	2	1	26	0
0	0	1	56	56	1	24	0
4	45	0	19	19	0	21	0
9	9	1	4	4	1	16	0
11	52	0	34	35	0	53	0
5	23	0	10	11	0	33	0
2	2	1	17	17	0	4	0
2	2	1	16	16	0	9	0
45	45	1	17	17	0	19	0
14	55	0	74	74	1	14	0
5	35	0	62	62	1	45	0
62	62	1	67	68	0	17	0
70	70	1	89	89	1	14	0
27	27	1	84	84	1	11	0
58	58	1	68	68	1	9	0
65	65	1	67	67	1	74	1
70	70	1	86	86	1	53	0
67	67	1	82	82	1	33	0
74	74	1	46	47	0	26	0
84	84	1	36	36	0	30	0
73	73	1	34	34	1	19	0
35	35	1	17	17	0	23	0
73	73	1	33	34	0	1	0
40	40	1	3	3	0	11	0
32	32	1	1	1	1	6	0
60	60	1	25	25	0	47	0
11	11	1	17	17	0	29	0
8	8	1	14	14	0	60	0
86	86	1	16	16	0	19	0
20	61	0	0	0	1	19	0
0	0	1	16	16	0	63	0
24	24	1	3	3	1	63	0
59	59	1	9	9	0	11	0
89	89	1	3	3	0	29	0
25	25	1	66	66	1	34	0
20	61	0	83	83	1	27	0
17	58	0	82	82	1	24	0
13	54	0	42	42	0	9	0
0	0	1	73	73	1	2	0
75	75	1	31	31	0	31	0
79	79	1	4	4	1	9	0
9	9	1	14	14	0	5	0
38	69	0	1	1	1	3	0
76	76	1	5	5	0	57	0
82	82	1	3	3	0	67	0
29	29	0	7	7	0	64	0
17	47	0	16	16	0	44	0
61	61	1	0	0	1	17	0
75	75	1	13	13	0	14	0
45	45	1	11	11	0	11	0
54	54	1	9	9	0	19	0
[truncated: 23,994 more rows]
