# Supplementary material for: Grandmother effects over the Finnish demographic transition
Source: Evol Hum Sci. 2024 Jan 4;6:e6. doi: 10.1017/ehs.2023.36 (PMC10955376; doi:10.1017/ehs.2023.36)
Supplement: Chapman and Lummaa supplementary material 1 — Chapman and Lummaa supplementary material [file S2513843X23000361sup001.zip › Supplementary Information - Survival Data.csv]

survstatus	mgmstatus	age	timeperiod	bcohort2	ncous	sibs15	mumstatus	twin	bcohort	mumid	mgmid
1	b.alv	2	pre-ind	2	0	1	alive	1	1771-1780	H400002	H400001
1	b.alv	3	pre-ind	2	0	2	alive	1	1771-1780	H400002	H400001
1	b.alv	4	pre-ind	2	0	2	alive	1	1771-1780	H400002	H400001
1	b.alv	5	pre-ind	2	0	2	alive	1	1771-1780	H400002	H400001
1	b.alv	2	pre-ind	2	1	3	alive	1	1771-1780	H400002	H400001
1	b.alv	3	pre-ind	2	2	4	alive	1	1771-1780	H400002	H400001
1	b.alv	4	pre-ind	2	3	3	alive	1	1771-1780	H400002	H400001
1	b.alv	5	pre-ind	2	4	3	alive	1	1771-1780	H400002	H400001
1	b.alv	2	pre-ind	3	7	4	alive	1	1781-1790	H400002	H400001
1	b.alv	3	pre-ind	3	8	3	alive	1	1781-1790	H400002	H400001
1	b.alv	4	pre-ind	3	8	3	alive	1	1781-1790	H400002	H400001
1	b.alv	5	pre-ind	3	8	3	alive	1	1781-1790	H400002	H400001
1	b.alv	2	pre-ind	3	8	3	alive	1	1781-1790	H400002	H400001
1	b.alv	3	pre-ind	3	8	3	alive	1	1781-1790	H400002	H400001
1	b.alv	4	pre-ind	3	10	4	alive	1	1781-1790	H400002	H400001
1	b.alv	5	pre-ind	3	12	4	alive	1	1781-1790	H400002	H400001
1	b.alv	2	pre-ind	4	13	3	alive	1	1791-1800	H400002	H400001
1	b.alv	3	pre-ind	4	15	2	alive	1	1791-1800	H400002	H400001
1	b.alv	4	pre-ind	4	13	2	alive	1	1791-1800	H400002	H400001
1	b.alv	5	pre-ind	4	15	2	alive	1	1791-1800	H400002	H400001
1	a.none	2	pre-ind	3	0	1	alive	1	1781-1790	H900026	H401095
1	a.none	3	pre-ind	3	0	1	alive	1	1781-1790	H900026	H401095
1	a.none	4	pre-ind	3	0	1	alive	1	1781-1790	H900026	H401095
1	a.none	5	pre-ind	3	0	1	alive	1	1781-1790	H900026	H401095
1	a.none	2	pre-ind	3	0	1	alive	1	1781-1790	H900026	H401095
1	a.none	3	pre-ind	3	0	1	alive	1	1781-1790	H900026	H401095
1	a.none	4	pre-ind	3	1	2	alive	1	1781-1790	H900026	H401095
1	a.none	5	pre-ind	3	1	3	alive	1	1781-1790	H900026	H401095
1	a.none	2	pre-ind	4	1	3	alive	1	1791-1800	H900026	H401095
1	a.none	3	pre-ind	4	1	3	alive	1	1791-1800	H900026	H401095
1	a.none	4	pre-ind	4	2	3	alive	1	1791-1800	H900026	H401095
1	a.none	5	pre-ind	4	2	4	alive	1	1791-1800	H900026	H401095
1	a.none	2	pre-ind	4	1	3	alive	1	1791-1800	H900026	H401095
1	a.none	3	pre-ind	4	2	3	alive	1	1791-1800	H900026	H401095
1	a.none	4	pre-ind	4	2	4	alive	1	1791-1800	H900026	H401095
1	a.none	5	pre-ind	4	2	4	alive	1	1791-1800	H900026	H401095
1	a.none	2	pre-ind	5	1	3	alive	1	1801-1810	H900246	H400198
1	a.none	3	pre-ind	5	2	3	alive	1	1801-1810	H900246	H400198
1	a.none	4	pre-ind	5	2	4	alive	1	1801-1810	H900246	H400198
1	a.none	5	pre-ind	5	2	3	alive	1	1801-1810	H900246	H400198
1	b.alv	2	pre-ind	4	15	1	alive	1	1791-1800	H400015	H400001
1	b.alv	3	pre-ind	4	15	2	alive	1	1791-1800	H400015	H400001
1	b.alv	4	pre-ind	4	14	1	alive	1	1791-1800	H400015	H400001
1	b.alv	5	pre-ind	4	15	2	alive	1	1791-1800	H400015	H400001
1	a.none	2	pre-ind	1	0	2	alive	1	1761-1770	H900018	H801013
1	a.none	3	pre-ind	1	0	2	alive	1	1761-1770	H900018	H801013
1	a.none	4	pre-ind	1	0	3	alive	1	1761-1770	H900018	H801013
1	a.none	5	pre-ind	1	0	3	alive	1	1761-1770	H900018	H801013
1	a.none	2	pre-ind	2	0	3	alive	1	1771-1780	H900018	H801013
1	a.none	3	pre-ind	2	0	4	alive	1	1771-1780	H900018	H801013
1	a.none	4	pre-ind	2	0	4	alive	1	1771-1780	H900018	H801013
1	a.none	5	pre-ind	2	0	4	alive	1	1771-1780	H900018	H801013
1	a.none	2	pre-ind	2	0	5	alive	1	1771-1780	H900018	H801013
1	a.none	3	pre-ind	2	0	3	alive	1	1771-1780	H900018	H801013
1	a.none	4	pre-ind	2	0	4	alive	1	1771-1780	H900018	H801013
1	a.none	5	pre-ind	2	0	5	alive	1	1771-1780	H900018	H801013
1	a.none	2	pre-ind	3	0	4	alive	1	1781-1790	H900018	H801013
1	a.none	3	pre-ind	3	0	4	alive	1	1781-1790	H900018	H801013
1	a.none	4	pre-ind	3	0	4	alive	1	1781-1790	H900018	H801013
1	a.none	5	pre-ind	3	0	3	alive	1	1781-1790	H900018	H801013
1	a.none	2	pre-ind	3	0	4	alive	1	1781-1790	H900018	H801013
1	a.none	3	pre-ind	3	0	3	alive	1	1781-1790	H900018	H801013
1	a.none	4	pre-ind	3	0	3	alive	1	1781-1790	H900018	H801013
1	a.none	5	pre-ind	3	0	2	alive	1	1781-1790	H900018	H801013
1	b.alv	2	pre-ind	1	1	1	alive	1	1761-1770	H400073	H400069
1	b.alv	3	pre-ind	1	3	2	alive	1	1761-1770	H400073	H400069
1	b.alv	4	pre-ind	1	2	1	alive	1	1761-1770	H400073	H400069
1	b.alv	5	pre-ind	1	3	1	alive	1	1761-1770	H400073	H400069
1	b.alv	2	pre-ind	1	3	1	alive	1	1761-1770	H400073	H400069
1	b.alv	3	pre-ind	1	4	2	alive	1	1761-1770	H400073	H400069
1	b.alv	4	pre-ind	1	4	1	alive	1	1761-1770	H400073	H400069
1	b.alv	5	pre-ind	1	6	1	alive	1	1761-1770	H400073	H400069
1	b.alv	2	pre-ind	2	8	3	alive	1	1771-1780	H400073	H400069
0	b.alv	3	pre-ind	2	9	3	alive	1	1771-1780	H400073	H400069
1	b.alv	2	pre-ind	2	12	2	alive	1	1771-1780	H400073	H400069
1	b.alv	3	pre-ind	2	12	3	alive	1	1771-1780	H400073	H400069
1	b.alv	4	pre-ind	2	14	3	alive	1	1771-1780	H400073	H400069
1	b.alv	5	pre-ind	2	12	2	alive	1	1771-1780	H400073	H400069
1	b.alv	2	pre-ind	2	12	2	alive	1	1771-1780	H400073	H400069
1	b.alv	3	pre-ind	2	14	3	alive	1	1771-1780	H400073	H400069
1	b.alv	4	pre-ind	2	16	2	alive	1	1771-1780	H400073	H400069
1	b.alv	5	pre-ind	2	18	2	alive	1	1771-1780	H400073	H400069
1	b.alv	2	pre-ind	3	17	2	alive	1	1781-1790	H400073	H400069
1	b.alv	3	pre-ind	3	17	2	alive	1	1781-1790	H400073	H400069
1	b.alv	4	pre-ind	3	16	3	alive	1	1781-1790	H400073	H400069
1	b.alv	5	pre-ind	3	15	3	alive	1	1781-1790	H400073	H400069
1	b.alv	2	pre-ind	3	15	3	alive	1	1781-1790	H400073	H400069
1	a.none	3	pre-ind	3	14	2	alive	1	1781-1790	H400073	H400069
1	a.none	4	pre-ind	3	15	2	alive	1	1781-1790	H400073	H400069
1	a.none	5	pre-ind	3	12	2	alive	1	1781-1790	H400073	H400069
1	b.alv	2	pre-ind	2	5	0	alive	1	1771-1780	H400074	H400069
1	b.alv	3	pre-ind	2	6	1	alive	1	1771-1780	H400074	H400069
1	b.alv	4	pre-ind	2	8	2	alive	1	1771-1780	H400074	H400069
1	b.alv	5	pre-ind	2	7	2	alive	1	1771-1780	H400074	H400069
1	b.alv	2	pre-ind	2	9	2	alive	1	1771-1780	H400074	H400069
1	b.alv	3	pre-ind	2	10	2	alive	1	1771-1780	H400074	H400069
1	b.alv	4	pre-ind	2	11	3	alive	1	1771-1780	H400074	H400069
1	b.alv	5	pre-ind	2	12	3	alive	1	1771-1780	H400074	H400069
1	b.alv	2	pre-ind	2	14	3	alive	1	1771-1780	H400074	H400069
1	b.alv	3	pre-ind	2	10	4	alive	1	1771-1780	H400074	H400069
1	b.alv	4	pre-ind	2	13	4	alive	1	1771-1780	H400074	H400069
1	b.alv	5	pre-ind	2	14	4	alive	1	1771-1780	H400074	H400069
1	b.alv	2	pre-ind	3	15	4	alive	1	1781-1790	H400074	H400069
1	b.alv	3	pre-ind	3	14	5	alive	1	1781-1790	H400074	H400069
1	b.alv	4	pre-ind	3	14	5	alive	1	1781-1790	H400074	H400069
1	b.alv	5	pre-ind	3	14	4	alive	1	1781-1790	H400074	H400069
1	b.alv	2	pre-ind	3	14	4	alive	1	1781-1790	H400074	H400069
1	b.alv	3	pre-ind	3	14	4	alive	1	1781-1790	H400074	H400069
1	b.alv	4	pre-ind	3	14	4	alive	1	1781-1790	H400074	H400069
1	a.none	5	pre-ind	3	12	4	alive	1	1781-1790	H400074	H400069
1	b.alv	2	pre-ind	3	15	2	alive	1	1781-1790	H400075	H400069
1	b.alv	3	pre-ind	3	16	2	alive	1	1781-1790	H400075	H400069
1	b.alv	4	pre-ind	3	18	2	alive	1	1781-1790	H400075	H400069
1	b.alv	5	pre-ind	3	18	3	dead	1	1781-1790	H400075	H400069
1	b.alv	2	pre-ind	3	18	2	alive	1	1781-1790	H400075	H400069
1	b.alv	3	pre-ind	3	18	3	dead	1	1781-1790	H400075	H400069
1	b.alv	4	pre-ind	3	17	2	dead	1	1781-1790	H400075	H400069
1	b.alv	5	pre-ind	3	17	2	dead	1	1781-1790	H400075	H400069
1	b.alv	2	pre-ind	2	16	1	alive	1	1771-1780	H400077	H400069
1	b.alv	3	pre-ind	2	14	0	alive	1	1771-1780	H400077	H400069
1	b.alv	4	pre-ind	2	17	0	alive	1	1771-1780	H400077	H400069
1	b.alv	5	pre-ind	2	17	1	alive	1	1771-1780	H400077	H400069
1	a.none	2	pre-ind	4	13	3	alive	1	1791-1800	H400077	H400069
1	a.none	3	pre-ind	4	13	4	alive	1	1791-1800	H400077	H400069
1	a.none	4	pre-ind	4	11	3	alive	1	1791-1800	H400077	H400069
1	a.none	5	pre-ind	4	9	3	alive	1	1791-1800	H400077	H400069
1	a.none	2	pre-ind	4	9	3	alive	1	1791-1800	H400077	H400069
1	a.none	3	pre-ind	4	8	4	alive	1	1791-1800	H400077	H400069
1	a.none	4	pre-ind	4	7	3	alive	1	1791-1800	H400077	H400069
1	a.none	5	pre-ind	4	6	3	alive	1	1791-1800	H400077	H400069
1	a.none	2	pre-ind	3	1	1	alive	1	1781-1790	H900034	H906604
1	a.none	3	pre-ind	3	1	1	alive	1	1781-1790	H900034	H906604
1	a.none	4	pre-ind	3	1	2	alive	1	1781-1790	H900034	H906604
1	a.none	5	pre-ind	3	1	2	alive	1	1781-1790	H900034	H906604
1	a.none	2	pre-ind	3	1	1	alive	1	1781-1790	H900034	H906604
1	a.none	3	pre-ind	3	1	2	alive	1	1781-1790	H900034	H906604
1	a.none	4	pre-ind	3	1	2	alive	1	1781-1790	H900034	H906604
1	a.none	5	pre-ind	3	1	2	alive	1	1781-1790	H900034	H906604
0	a.none	2	pre-ind	4	1	2	alive	1	1791-1800	H900034	H906604
1	a.none	2	pre-ind	4	1	2	alive	1	1791-1800	H900034	H906604
1	a.none	3	pre-ind	4	1	2	alive	1	1791-1800	H900034	H906604
1	a.none	4	pre-ind	4	1	2	alive	1	1791-1800	H900034	H906604
1	a.none	5	pre-ind	4	1	2	alive	1	1791-1800	H900034	H906604
1	a.none	2	pre-ind	5	0	0	alive	1	1801-1810	H400040	H900026
1	a.none	3	pre-ind	5	0	1	alive	1	1801-1810	H400040	H900026
1	a.none	4	pre-ind	5	0	2	alive	1	1801-1810	H400040	H900026
1	a.none	5	pre-ind	5	1	2	alive	1	1801-1810	H400040	H900026
1	a.none	2	pre-ind	5	1	2	alive	1	1801-1810	H400040	H900026
1	a.none	3	pre-ind	5	2	3	alive	1	1801-1810	H400040	H900026
1	a.none	4	pre-ind	5	1	3	alive	1	1801-1810	H400040	H900026
1	a.none	5	pre-ind	5	2	3	alive	1	1801-1810	H400040	H900026
1	a.none	2	pre-ind	6	2	3	alive	1	1811-1820	H400040	H900026
1	a.none	3	pre-ind	6	1	4	alive	1	1811-1820	H400040	H900026
1	a.none	4	pre-ind	6	2	4	alive	1	1811-1820	H400040	H900026
1	a.none	5	pre-ind	6	2	5	alive	1	1811-1820	H400040	H900026
1	a.none	2	pre-ind	6	2	5	alive	1	1811-1820	H400040	H900026
0	a.none	3	pre-ind	6	2	4	alive	1	1811-1820	H400040	H900026
1	a.none	2	pre-ind	7	6	4	alive	1	1821-1830	H400040	H900026
1	a.none	3	pre-ind	7	6	3	alive	1	1821-1830	H400040	H900026
1	a.none	4	pre-ind	7	6	2	alive	1	1821-1830	H400040	H900026
1	a.none	5	pre-ind	7	7	2	alive	1	1821-1830	H400040	H900026
1	a.none	2	pre-ind	4	3	3	alive	1	1791-1800	H900246	H400198
1	a.none	3	pre-ind	4	3	3	alive	1	1791-1800	H900246	H400198
1	a.none	4	pre-ind	4	3	3	alive	1	1791-1800	H900246	H400198
1	a.none	5	pre-ind	4	3	4	alive	1	1791-1800	H900246	H400198
1	a.none	2	pre-ind	6	4	2	alive	1	1811-1820	H900246	H400198
1	a.none	3	pre-ind	6	4	2	alive	1	1811-1820	H900246	H400198
1	a.none	4	pre-ind	6	4	1	alive	1	1811-1820	H900246	H400198
1	a.none	5	pre-ind	6	5	1	alive	1	1811-1820	H900246	H400198
1	a.none	2	pre-ind	5	0	1	alive	1	1801-1810	H400241	H400229
1	a.none	3	pre-ind	5	0	1	alive	1	1801-1810	H400241	H400229
1	a.none	4	pre-ind	5	0	1	alive	1	1801-1810	H400241	H400229
1	a.none	5	pre-ind	5	0	2	alive	1	1801-1810	H400241	H400229
1	a.none	2	pre-ind	5	0	1	alive	1	1801-1810	H400241	H400229
1	a.none	3	pre-ind	5	0	2	alive	1	1801-1810	H400241	H400229
1	a.none	4	pre-ind	5	0	2	alive	1	1801-1810	H400241	H400229
1	a.none	5	pre-ind	5	0	3	alive	1	1801-1810	H400241	H400229
1	a.none	2	pre-ind	5	0	3	alive	1	1801-1810	H400241	H400229
1	a.none	3	pre-ind	5	0	3	alive	1	1801-1810	H400241	H400229
1	a.none	4	pre-ind	5	0	3	alive	1	1801-1810	H400241	H400229
1	a.none	5	pre-ind	5	0	2	alive	1	1801-1810	H400241	H400229
0	a.none	2	pre-ind	5	0	3	alive	1	1801-1810	H400241	H400229
1	a.none	2	pre-ind	6	0	3	alive	1	1811-1820	H400241	H400229
1	a.none	3	pre-ind	6	0	4	alive	1	1811-1820	H400241	H400229
1	a.none	4	pre-ind	6	0	3	alive	1	1811-1820	H400241	H400229
1	a.none	5	pre-ind	6	0	3	alive	1	1811-1820	H400241	H400229
1	a.none	2	pre-ind	3	0	0	dead	1	1781-1790	H900013	H906614
1	a.none	3	pre-ind	3	0	0	dead	1	1781-1790	H900013	H906614
1	a.none	4	pre-ind	3	0	0	dead	1	1781-1790	H900013	H906614
1	a.none	5	pre-ind	3	0	0	dead	1	1781-1790	H900013	H906614
1	a.none	2	pre-ind	5	6	2	alive	1	1801-1810	H900201	H906595
1	a.none	3	pre-ind	5	6	2	alive	1	1801-1810	H900201	H906595
1	a.none	4	pre-ind	5	6	2	alive	1	1801-1810	H900201	H906595
1	a.none	5	pre-ind	5	5	3	alive	1	1801-1810	H900201	H906595
1	b.alv	2	pre-ind	4	3	1	alive	1	1791-1800	H400320	H400314
1	b.alv	3	pre-ind	4	4	1	alive	1	1791-1800	H400320	H400314
1	b.alv	4	pre-ind	4	4	2	alive	1	1791-1800	H400320	H400314
1	b.alv	5	pre-ind	4	4	2	alive	1	1791-1800	H400320	H400314
1	b.alv	2	pre-ind	4	4	2	alive	1	1791-1800	H400320	H400314
1	b.alv	3	pre-ind	4	4	2	alive	1	1791-1800	H400320	H400314
1	a.none	4	pre-ind	4	5	2	alive	1	1791-1800	H400320	H400314
1	a.none	5	pre-ind	4	4	3	alive	1	1791-1800	H400320	H400314
1	a.none	2	pre-ind	5	5	2	alive	1	1801-1810	H400320	H400314
1	a.none	3	pre-ind	5	4	3	alive	1	1801-1810	H400320	H400314
1	a.none	4	pre-ind	5	5	3	alive	1	1801-1810	H400320	H400314
1	a.none	5	pre-ind	5	5	4	alive	1	1801-1810	H400320	H400314
1	a.none	2	pre-ind	5	3	4	alive	1	1801-1810	H400320	H400314
1	a.none	3	pre-ind	5	3	5	alive	1	1801-1810	H400320	H400314
1	a.none	4	pre-ind	5	2	5	alive	1	1801-1810	H400320	H400314
1	a.none	5	pre-ind	5	1	5	alive	1	1801-1810	H400320	H400314
1	a.none	2	pre-ind	5	1	5	alive	1	1801-1810	H400320	H400314
1	a.none	3	pre-ind	5	0	5	alive	1	1801-1810	H400320	H400314
1	a.none	4	pre-ind	5	0	5	alive	1	1801-1810	H400320	H400314
1	a.none	5	pre-ind	5	0	5	alive	1	1801-1810	H400320	H400314
1	a.none	2	pre-ind	6	0	4	alive	1	1811-1820	H400320	H400314
1	a.none	3	pre-ind	6	0	4	alive	1	1811-1820	H400320	H400314
1	a.none	4	pre-ind	6	0	4	alive	1	1811-1820	H400320	H400314
1	a.none	5	pre-ind	6	0	3	alive	1	1811-1820	H400320	H400314
1	b.alv	2	pre-ind	2	0	1	alive	1	1771-1780	H400371	H400370
1	b.alv	3	pre-ind	2	0	1	alive	1	1771-1780	H400371	H400370
1	b.alv	2	pre-ind	3	0	1	alive	1	1781-1790	H400374	H400370
1	b.alv	3	pre-ind	3	0	1	alive	1	1781-1790	H400374	H400370
1	b.alv	4	pre-ind	3	0	1	alive	1	1781-1790	H400374	H400370
1	b.alv	5	pre-ind	3	0	2	alive	1	1781-1790	H400374	H400370
1	b.alv	2	pre-ind	3	0	1	alive	1	1781-1790	H400374	H400370
1	b.alv	3	pre-ind	3	0	2	alive	1	1781-1790	H400374	H400370
1	b.alv	4	pre-ind	3	0	2	alive	1	1781-1790	H400374	H400370
1	b.alv	5	pre-ind	3	0	2	alive	1	1781-1790	H400374	H400370
1	b.alv	2	pre-ind	3	0	4	alive	1	1781-1790	H400374	H400370
1	b.alv	3	pre-ind	3	0	4	alive	1	1781-1790	H400374	H400370
1	b.alv	4	pre-ind	3	0	5	alive	1	1781-1790	H400374	H400370
1	b.alv	5	pre-ind	3	0	5	alive	1	1781-1790	H400374	H400370
1	b.alv	2	pre-ind	4	0	5	alive	1	1791-1800	H400374	H400370
1	b.alv	3	pre-ind	4	0	6	alive	1	1791-1800	H400374	H400370
1	b.alv	4	pre-ind	4	0	5	alive	1	1791-1800	H400374	H400370
1	b.alv	5	pre-ind	4	0	5	alive	1	1791-1800	H400374	H400370
1	b.alv	2	pre-ind	4	0	5	alive	1	1791-1800	H400374	H400370
1	b.alv	3	pre-ind	4	0	5	alive	1	1791-1800	H400374	H400370
1	b.alv	4	pre-ind	4	0	5	alive	1	1791-1800	H400374	H400370
1	b.alv	5	pre-ind	4	0	5	alive	1	1791-1800	H400374	H400370
1	b.alv	2	pre-ind	4	0	5	alive	1	1791-1800	H400374	H400370
1	b.alv	3	pre-ind	4	0	4	alive	1	1791-1800	H400374	H400370
1	b.alv	4	pre-ind	4	0	4	alive	1	1791-1800	H400374	H400370
1	b.alv	5	pre-ind	4	0	4	alive	1	1791-1800	H400374	H400370
1	b.alv	2	pre-ind	6	2	0	alive	1	1811-1820	H901188	H400077
1	b.alv	3	pre-ind	6	2	0	alive	1	1811-1820	H901188	H400077
1	b.alv	4	pre-ind	6	3	1	alive	1	1811-1820	H901188	H400077
1	b.alv	5	pre-ind	6	3	1	alive	1	1811-1820	H901188	H400077
1	b.alv	2	pre-ind	7	4	2	alive	1	1821-1830	H901188	H400077
1	b.alv	3	pre-ind	7	4	2	alive	1	1821-1830	H901188	H400077
1	a.none	4	pre-ind	7	4	2	alive	1	1821-1830	H901188	H400077
1	a.none	5	pre-ind	7	4	2	alive	1	1821-1830	H901188	H400077
1	b.alv	2	pre-ind	6	1	2	alive	1	1811-1820	H900260	H900743
1	b.alv	3	pre-ind	6	2	3	alive	1	1811-1820	H900260	H900743
1	b.alv	4	pre-ind	6	2	3	alive	1	1811-1820	H900260	H900743
1	b.alv	5	pre-ind	6	3	4	alive	1	1811-1820	H900260	H900743
1	b.alv	2	pre-ind	6	2	3	alive	1	1811-1820	H900260	H900743
1	b.alv	3	pre-ind	6	3	4	alive	1	1811-1820	H900260	H900743
1	b.alv	4	pre-ind	6	4	4	alive	1	1811-1820	H900260	H900743
1	b.alv	5	pre-ind	6	4	3	alive	1	1811-1820	H900260	H900743
1	b.alv	2	pre-ind	6	3	4	alive	1	1811-1820	H900260	H900743
1	b.alv	3	pre-ind	6	4	4	alive	1	1811-1820	H900260	H900743
1	b.alv	4	pre-ind	6	4	3	alive	1	1811-1820	H900260	H900743
1	b.alv	5	pre-ind	6	6	4	alive	1	1811-1820	H900260	H900743
1	b.alv	2	pre-ind	6	5	2	alive	2	1811-1820	H400637	H400634
1	b.alv	3	pre-ind	6	7	3	alive	2	1811-1820	H400637	H400634
1	b.alv	4	pre-ind	6	6	2	alive	2	1811-1820	H400637	H400634
1	b.alv	5	pre-ind	6	6	2	alive	2	1811-1820	H400637	H400634
1	b.alv	2	pre-ind	6	5	2	alive	2	1811-1820	H400637	H400634
1	b.alv	3	pre-ind	6	7	3	alive	2	1811-1820	H400637	H400634
1	b.alv	4	pre-ind	6	6	2	alive	2	1811-1820	H400637	H400634
1	b.alv	5	pre-ind	6	6	2	alive	2	1811-1820	H400637	H400634
1	a.none	2	pre-ind	6	6	2	alive	1	1811-1820	H400655	H400648
1	a.none	3	pre-ind	6	7	2	alive	1	1811-1820	H400655	H400648
1	a.none	4	pre-ind	6	5	2	alive	1	1811-1820	H400655	H400648
1	a.none	5	pre-ind	6	6	3	alive	1	1811-1820	H400655	H400648
1	a.none	2	pre-ind	7	3	3	alive	1	1821-1830	H400655	H400648
1	a.none	3	pre-ind	7	2	3	alive	1	1821-1830	H400655	H400648
1	a.none	4	pre-ind	7	2	3	alive	1	1821-1830	H400655	H400648
1	a.none	5	pre-ind	7	2	2	alive	1	1821-1830	H400655	H400648
1	b.alv	2	pre-ind	4	0	0	alive	1	1791-1800	H400684	H400683
1	b.alv	3	pre-ind	4	0	1	alive	1	1791-1800	H400684	H400683
1	b.alv	4	pre-ind	4	0	1	alive	1	1791-1800	H400684	H400683
1	b.alv	5	pre-ind	4	0	2	alive	1	1791-1800	H400684	H400683
1	b.alv	2	pre-ind	5	0	2	alive	1	1801-1810	H400684	H400683
1	b.alv	3	pre-ind	5	0	2	alive	1	1801-1810	H400684	H400683
1	b.alv	4	pre-ind	5	0	2	alive	1	1801-1810	H400684	H400683
1	b.alv	5	pre-ind	5	0	2	alive	1	1801-1810	H400684	H400683
1	b.alv	2	pre-ind	5	0	2	alive	1	1801-1810	H400684	H400683
1	b.alv	3	pre-ind	5	0	2	alive	1	1801-1810	H400684	H400683
1	b.alv	4	pre-ind	5	0	2	alive	1	1801-1810	H400684	H400683
1	b.alv	5	pre-ind	5	0	3	alive	1	1801-1810	H400684	H400683
1	b.alv	2	pre-ind	5	0	3	alive	1	1801-1810	H400684	H400683
1	b.alv	3	pre-ind	5	0	3	alive	1	1801-1810	H400684	H400683
1	b.alv	4	pre-ind	5	0	3	alive	1	1801-1810	H400684	H400683
1	b.alv	5	pre-ind	5	0	3	alive	1	1801-1810	H400684	H400683
1	b.alv	2	pre-ind	6	4	3	alive	1	1811-1820	H900388	H400074
1	b.alv	3	pre-ind	6	4	4	alive	1	1811-1820	H900388	H400074
1	b.alv	4	pre-ind	6	5	3	alive	1	1811-1820	H900388	H400074
1	b.alv	5	pre-ind	6	5	4	alive	1	1811-1820	H900388	H400074
1	b.alv	2	pre-ind	7	6	3	alive	1	1821-1830	H900388	H400074
1	b.alv	3	pre-ind	7	6	3	alive	1	1821-1830	H900388	H400074
1	b.alv	4	pre-ind	7	7	3	alive	1	1821-1830	H900388	H400074
1	b.alv	5	pre-ind	7	7	3	alive	1	1821-1830	H900388	H400074
1	b.alv	2	pre-ind	5	3	1	alive	1	1801-1810	H900388	H400074
1	b.alv	3	pre-ind	5	3	1	alive	1	1801-1810	H900388	H400074
1	b.alv	4	pre-ind	5	3	1	alive	1	1801-1810	H900388	H400074
1	b.alv	5	pre-ind	5	3	2	alive	1	1801-1810	H900388	H400074
1	b.alv	2	pre-ind	5	3	1	alive	1	1801-1810	H900388	H400074
1	b.alv	3	pre-ind	5	3	2	alive	1	1801-1810	H900388	H400074
1	b.alv	4	pre-ind	5	4	2	alive	1	1801-1810	H900388	H400074
1	b.alv	5	pre-ind	5	3	2	alive	1	1801-1810	H900388	H400074
1	b.alv	2	pre-ind	5	4	3	alive	1	1801-1810	H900388	H400074
1	b.alv	3	pre-ind	5	3	3	alive	1	1801-1810	H900388	H400074
1	b.alv	4	pre-ind	5	3	3	alive	1	1801-1810	H900388	H400074
1	b.alv	5	pre-ind	5	5	3	alive	1	1801-1810	H900388	H400074
1	b.alv	2	pre-ind	3	0	0	alive	1	1781-1790	H903066	H801005
1	b.alv	3	pre-ind	3	0	1	alive	1	1781-1790	H903066	H801005
1	b.alv	4	pre-ind	3	0	2	alive	1	1781-1790	H903066	H801005
1	b.alv	5	pre-ind	3	0	2	alive	1	1781-1790	H903066	H801005
1	b.alv	2	pre-ind	3	0	2	alive	1	1781-1790	H903066	H801005
1	b.alv	3	pre-ind	3	0	3	alive	1	1781-1790	H903066	H801005
1	b.alv	4	pre-ind	3	1	4	alive	1	1781-1790	H903066	H801005
1	b.alv	5	pre-ind	3	2	4	alive	1	1781-1790	H903066	H801005
1	b.alv	2	pre-ind	4	0	3	alive	1	1791-1800	H903066	H801005
1	b.alv	3	pre-ind	4	1	4	alive	1	1791-1800	H903066	H801005
1	b.alv	4	pre-ind	4	2	4	alive	1	1791-1800	H903066	H801005
1	b.alv	5	pre-ind	4	4	5	alive	1	1791-1800	H903066	H801005
1	b.alv	2	pre-ind	4	2	4	alive	1	1791-1800	H903066	H801005
1	b.alv	3	pre-ind	4	4	5	alive	1	1791-1800	H903066	H801005
1	b.alv	4	pre-ind	4	4	5	alive	1	1791-1800	H903066	H801005
1	b.alv	5	pre-ind	4	4	6	alive	1	1791-1800	H903066	H801005
1	b.alv	2	pre-ind	4	4	6	alive	1	1791-1800	H903066	H801005
1	b.alv	3	pre-ind	4	7	5	alive	1	1791-1800	H903066	H801005
1	b.alv	4	pre-ind	4	7	6	alive	1	1791-1800	H903066	H801005
1	b.alv	5	pre-ind	4	6	6	alive	1	1791-1800	H903066	H801005
1	b.alv	2	pre-ind	4	7	6	alive	1	1791-1800	H903066	H801005
1	a.none	3	pre-ind	4	8	5	alive	1	1791-1800	H903066	H801005
1	a.none	4	pre-ind	4	9	5	alive	1	1791-1800	H903066	H801005
1	a.none	5	pre-ind	4	10	5	dead	1	1791-1800	H903066	H801005
1	a.none	2	pre-ind	6	3	1	alive	1	1811-1820	H400740	H903066
1	a.none	3	pre-ind	6	4	3	dead	1	1811-1820	H400740	H903066
1	a.none	4	pre-ind	6	6	2	dead	1	1811-1820	H400740	H903066
1	a.none	5	pre-ind	6	6	2	dead	1	1811-1820	H400740	H903066
1	a.none	2	pre-ind	6	6	2	dead	2	1811-1820	H400740	H903066
1	a.none	3	pre-ind	6	6	2	dead	2	1811-1820	H400740	H903066
1	a.none	4	pre-ind	6	9	2	dead	2	1811-1820	H400740	H903066
1	a.none	5	pre-ind	6	11	2	dead	2	1811-1820	H400740	H903066
1	a.none	2	pre-ind	6	8	0	alive	1	1811-1820	H400742	H903066
1	a.none	3	pre-ind	6	10	1	alive	1	1811-1820	H400742	H903066
1	a.none	4	pre-ind	6	12	1	alive	1	1811-1820	H400742	H903066
1	a.none	5	pre-ind	6	10	2	alive	1	1811-1820	H400742	H903066
1	a.none	2	pre-ind	6	10	2	alive	1	1811-1820	H400742	H903066
1	a.none	3	pre-ind	6	11	2	alive	1	1811-1820	H400742	H903066
1	a.none	4	pre-ind	6	12	3	alive	1	1811-1820	H400742	H903066
1	a.none	5	pre-ind	6	11	3	alive	1	1811-1820	H400742	H903066
1	a.none	2	pre-ind	7	12	3	alive	1	1821-1830	H400742	H903066
1	a.none	3	pre-ind	7	11	3	alive	1	1821-1830	H400742	H903066
1	a.none	4	pre-ind	7	14	3	alive	1	1821-1830	H400742	H903066
1	a.none	5	pre-ind	7	14	3	alive	1	1821-1830	H400742	H903066
1	a.none	2	pre-ind	7	14	3	alive	1	1821-1830	H400742	H903066
1	a.none	3	pre-ind	7	14	4	alive	1	1821-1830	H400742	H903066
1	a.none	4	pre-ind	7	12	4	dead	1	1821-1830	H400742	H903066
1	a.none	5	pre-ind	7	13	4	dead	1	1821-1830	H400742	H903066
0	a.none	2	pre-ind	7	13	4	dead	1	1821-1830	H400742	H903066
1	b.alv	2	pre-ind	4	15	2	alive	1	1791-1800	H400015	H400001
1	b.alv	3	pre-ind	4	14	1	alive	1	1791-1800	H400015	H400001
1	b.alv	4	pre-ind	4	15	2	alive	1	1791-1800	H400015	H400001
1	b.alv	5	pre-ind	4	16	2	alive	1	1791-1800	H400015	H400001
1	b.alv	2	pre-ind	4	16	3	alive	1	1791-1800	H400015	H400001
1	b.alv	3	pre-ind	4	17	2	alive	1	1791-1800	H400015	H400001
1	b.alv	4	pre-ind	4	14	3	alive	1	1791-1800	H400015	H400001
1	b.alv	5	pre-ind	4	13	3	alive	1	1791-1800	H400015	H400001
1	a.none	2	pre-ind	5	13	3	alive	1	1801-1810	H400015	H400001
1	a.none	3	pre-ind	5	11	3	alive	1	1801-1810	H400015	H400001
1	a.none	4	pre-ind	5	10	3	alive	1	1801-1810	H400015	H400001
1	a.none	5	pre-ind	5	10	3	alive	1	1801-1810	H400015	H400001
1	b.alv	2	pre-ind	7	2	0	alive	1	1821-1830	H400799	H400793
1	b.alv	3	pre-ind	7	3	0	alive	1	1821-1830	H400799	H400793
1	b.alv	4	pre-ind	7	3	0	alive	1	1821-1830	H400799	H400793
1	b.alv	5	pre-ind	7	4	0	alive	1	1821-1830	H400799	H400793
0	b.alv	2	pre-ind	7	2	0	dead	1	1821-1830	H400801	H400793
1	b.alv	2	pre-ind	8	8	1	alive	1	1831-1840	H900537	H901423
1	b.alv	3	pre-ind	8	8	1	alive	1	1831-1840	H900537	H901423
1	b.alv	4	pre-ind	8	8	1	alive	1	1831-1840	H900537	H901423
1	b.alv	5	pre-ind	8	6	2	alive	1	1831-1840	H900537	H901423
1	b.alv	2	pre-ind	8	8	1	alive	1	1831-1840	H900537	H901423
1	b.alv	3	pre-ind	8	6	2	alive	1	1831-1840	H900537	H901423
1	b.alv	4	pre-ind	8	6	2	alive	1	1831-1840	H900537	H901423
1	b.alv	5	pre-ind	8	5	2	alive	1	1831-1840	H900537	H901423
1	b.alv	2	pre-ind	7	3	0	alive	1	1821-1830	H400836	H400832
1	b.alv	3	pre-ind	7	4	1	alive	1	1821-1830	H400836	H400832
1	b.alv	4	pre-ind	7	4	1	alive	1	1821-1830	H400836	H400832
1	b.alv	5	pre-ind	7	4	1	alive	1	1821-1830	H400836	H400832
1	b.alv	2	pre-ind	7	4	1	alive	1	1821-1830	H400836	H400832
1	b.alv	3	pre-ind	7	4	1	alive	1	1821-1830	H400836	H400832
1	a.none	4	pre-ind	7	4	1	alive	1	1821-1830	H400836	H400832
1	a.none	5	pre-ind	7	4	1	alive	1	1821-1830	H400836	H400832
1	a.none	2	pre-ind	8	3	3	alive	1	1831-1840	H400836	H400832
1	a.none	3	pre-ind	8	4	3	alive	1	1831-1840	H400836	H400832
1	a.none	4	pre-ind	8	3	3	alive	1	1831-1840	H400836	H400832
1	a.none	5	pre-ind	8	3	4	alive	1	1831-1840	H400836	H400832
1	a.none	2	pre-ind	8	3	3	alive	1	1831-1840	H400836	H400832
1	a.none	3	pre-ind	8	3	4	alive	1	1831-1840	H400836	H400832
1	a.none	4	pre-ind	8	3	4	alive	1	1831-1840	H400836	H400832
1	a.none	5	pre-ind	8	2	3	alive	1	1831-1840	H400836	H400832
1	a.none	2	pre-ind	8	2	3	alive	1	1831-1840	H400836	H400832
1	a.none	3	pre-ind	8	2	3	alive	1	1831-1840	H400836	H400832
1	a.none	4	pre-ind	8	2	3	alive	1	1831-1840	H400836	H400832
1	a.none	5	pre-ind	8	1	2	alive	1	1831-1840	H400836	H400832
1	b.alv	2	pre-ind	7	0	0	alive	1	1821-1830	H900874	H401577
1	b.alv	3	pre-ind	7	0	1	alive	1	1821-1830	H900874	H401577
1	b.alv	4	pre-ind	7	1	1	alive	1	1821-1830	H900874	H401577
1	b.alv	5	pre-ind	7	1	1	alive	1	1821-1830	H900874	H401577
1	b.alv	2	pre-ind	8	1	1	alive	1	1831-1840	H900874	H401577
1	b.alv	3	pre-ind	8	2	1	alive	1	1831-1840	H900874	H401577
1	b.alv	4	pre-ind	8	3	2	alive	1	1831-1840	H900874	H401577
1	b.alv	5	pre-ind	8	5	2	alive	1	1831-1840	H900874	H401577
1	b.alv	2	pre-ind	8	4	3	alive	1	1831-1840	H900874	H401577
1	b.alv	3	pre-ind	8	6	2	alive	1	1831-1840	H900874	H401577
1	b.alv	4	pre-ind	8	5	3	alive	1	1831-1840	H900874	H401577
1	b.alv	5	pre-ind	8	5	3	alive	1	1831-1840	H900874	H401577
1	b.alv	2	pre-ind	8	4	3	alive	1	1831-1840	H900874	H401577
1	b.alv	3	pre-ind	8	5	3	alive	1	1831-1840	H900874	H401577
1	b.alv	4	pre-ind	8	5	2	alive	1	1831-1840	H900874	H401577
1	b.alv	5	pre-ind	8	6	2	alive	1	1831-1840	H900874	H401577
1	b.alv	2	pre-ind	7	7	0	alive	1	1821-1830	H400864	H400859
1	b.alv	3	pre-ind	7	7	0	alive	1	1821-1830	H400864	H400859
1	b.alv	4	pre-ind	7	7	0	alive	1	1821-1830	H400864	H400859
1	b.alv	5	pre-ind	7	9	0	alive	1	1821-1830	H400864	H400859
1	b.alv	2	pre-ind	8	0	1	alive	1	1831-1840	H400880	H901195
1	b.alv	3	pre-ind	8	0	1	alive	1	1831-1840	H400880	H901195
1	b.alv	4	pre-ind	8	0	2	alive	1	1831-1840	H400880	H901195
1	b.alv	5	pre-ind	8	0	1	alive	1	1831-1840	H400880	H901195
1	b.alv	2	pre-ind	8	0	2	alive	1	1831-1840	H400880	H901195
1	b.alv	3	pre-ind	8	0	1	alive	1	1831-1840	H400880	H901195
1	b.alv	4	pre-ind	8	0	2	alive	1	1831-1840	H400880	H901195
1	b.alv	5	pre-ind	8	0	2	alive	1	1831-1840	H400880	H901195
1	b.alv	2	pre-ind	8	0	2	alive	1	1831-1840	H400880	H901195
1	b.alv	3	pre-ind	8	0	2	alive	1	1831-1840	H400880	H901195
1	b.alv	4	pre-ind	8	0	2	alive	1	1831-1840	H400880	H901195
1	b.alv	5	pre-ind	8	0	2	alive	1	1831-1840	H400880	H901195
1	b.alv	2	pre-ind	8	0	0	alive	1	1831-1840	H400914	H400911
1	b.alv	3	pre-ind	8	0	1	alive	1	1831-1840	H400914	H400911
1	b.alv	4	pre-ind	8	0	1	alive	1	1831-1840	H400914	H400911
1	b.alv	5	pre-ind	8	0	1	alive	1	1831-1840	H400914	H400911
1	b.alv	2	pre-ind	8	0	1	alive	1	1831-1840	H400914	H400911
1	b.alv	3	pre-ind	8	0	2	alive	1	1831-1840	H400914	H400911
1	b.alv	4	pre-ind	8	0	2	alive	1	1831-1840	H400914	H400911
1	b.alv	5	pre-ind	8	0	2	alive	1	1831-1840	H400914	H400911
1	b.alv	2	pre-ind	8	0	2	alive	1	1831-1840	H400914	H400911
1	b.alv	3	pre-ind	8	0	3	alive	1	1831-1840	H400914	H400911
1	b.alv	4	pre-ind	8	0	3	alive	1	1831-1840	H400914	H400911
1	b.alv	5	pre-ind	8	0	4	alive	1	1831-1840	H400914	H400911
1	b.alv	2	pre-ind	9	0	4	alive	1	1841-1850	H400914	H400911
1	b.alv	3	pre-ind	9	0	4	alive	1	1841-1850	H400914	H400911
1	a.none	4	pre-ind	9	0	4	alive	1	1841-1850	H400914	H400911
1	a.none	5	pre-ind	9	0	5	alive	1	1841-1850	H400914	H400911
1	a.none	2	pre-ind	9	0	4	alive	1	1841-1850	H400914	H400911
1	a.none	3	pre-ind	9	0	5	alive	1	1841-1850	H400914	H400911
1	a.none	4	pre-ind	9	0	4	alive	1	1841-1850	H400914	H400911
1	a.none	5	pre-ind	9	0	3	alive	1	1841-1850	H400914	H400911
1	b.alv	2	pre-ind	8	7	0	alive	1	1831-1840	H400938	H400933
1	b.alv	3	pre-ind	8	8	1	alive	1	1831-1840	H400938	H400933
1	b.alv	4	pre-ind	8	9	1	alive	1	1831-1840	H400938	H400933
1	b.alv	5	pre-ind	8	11	1	alive	1	1831-1840	H400938	H400933
1	b.alv	2	pre-ind	8	11	1	alive	1	1831-1840	H400938	H400933
1	b.alv	3	pre-ind	8	12	1	alive	1	1831-1840	H400938	H400933
1	b.alv	4	pre-ind	8	14	2	alive	1	1831-1840	H400938	H400933
1	b.alv	5	pre-ind	8	16	2	alive	1	1831-1840	H400938	H400933
1	b.alv	2	pre-ind	8	6	2	alive	1	1831-1840	H900894	H900363
1	b.alv	3	pre-ind	8	7	2	alive	1	1831-1840	H900894	H900363
1	b.alv	4	pre-ind	8	7	3	alive	1	1831-1840	H900894	H900363
1	b.alv	5	pre-ind	8	7	3	alive	1	1831-1840	H900894	H900363
1	b.alv	2	pre-ind	8	7	3	alive	1	1831-1840	H900894	H900363
1	b.alv	3	pre-ind	8	7	3	alive	1	1831-1840	H900894	H900363
1	b.alv	4	pre-ind	8	7	5	alive	1	1831-1840	H900894	H900363
1	b.alv	5	pre-ind	8	9	5	alive	1	1831-1840	H900894	H900363
1	b.alv	2	pre-ind	9	8	6	alive	2	1841-1850	H900894	H900363
1	b.alv	3	pre-ind	9	7	6	alive	2	1841-1850	H900894	H900363
1	b.alv	4	pre-ind	9	8	6	alive	2	1841-1850	H900894	H900363
1	b.alv	5	pre-ind	9	7	7	alive	2	1841-1850	H900894	H900363
1	b.alv	2	pre-ind	10	5	6	alive	1	1851-1860	H900894	H900363
0	b.alv	3	pre-ind	10	4	5	alive	1	1851-1860	H900894	H900363
1	b.alv	2	pre-ind	7	0	1	alive	1	1821-1830	H900875	H401099
1	b.alv	3	pre-ind	7	0	1	alive	1	1821-1830	H900875	H401099
1	b.alv	4	pre-ind	7	0	2	alive	1	1821-1830	H900875	H401099
1	b.alv	5	pre-ind	7	0	2	alive	1	1821-1830	H900875	H401099
1	b.alv	2	pre-ind	7	0	2	alive	1	1821-1830	H900875	H401099
0	b.alv	3	pre-ind	7	0	2	alive	1	1821-1830	H900875	H401099
1	b.alv	2	pre-ind	8	0	0	alive	1	1831-1840	H900875	H401099
1	b.alv	3	pre-ind	8	0	1	alive	1	1831-1840	H900875	H401099
1	b.alv	4	pre-ind	8	0	1	alive	1	1831-1840	H900875	H401099
1	b.alv	5	pre-ind	8	0	1	alive	1	1831-1840	H900875	H401099
1	b.alv	2	pre-ind	8	0	1	alive	1	1831-1840	H900875	H401099
1	b.alv	3	pre-ind	8	0	2	alive	1	1831-1840	H900875	H401099
1	b.alv	4	pre-ind	8	0	2	alive	1	1831-1840	H900875	H401099
1	b.alv	5	pre-ind	8	0	2	alive	1	1831-1840	H900875	H401099
1	b.alv	2	pre-ind	8	0	2	alive	1	1831-1840	H900875	H401099
1	a.none	3	pre-ind	8	0	2	alive	1	1831-1840	H900875	H401099
1	a.none	4	pre-ind	8	0	2	alive	1	1831-1840	H900875	H401099
1	a.none	5	pre-ind	8	0	3	alive	1	1831-1840	H900875	H401099
1	a.none	2	pre-ind	9	0	2	alive	1	1841-1850	H900875	H401099
1	a.none	3	pre-ind	9	0	2	alive	1	1841-1850	H900875	H401099
1	a.none	4	pre-ind	9	0	2	alive	1	1841-1850	H900875	H401099
1	a.none	5	pre-ind	9	0	1	alive	1	1841-1850	H900875	H401099
1	b.alv	2	pre-ind	8	6	0	alive	1	1831-1840	H400964	H400958
1	b.alv	3	pre-ind	8	7	0	alive	1	1831-1840	H400964	H400958
1	b.alv	4	pre-ind	8	7	1	alive	1	1831-1840	H400964	H400958
1	b.alv	5	pre-ind	8	7	1	alive	1	1831-1840	H400964	H400958
1	a.none	2	pre-ind	4	4	1	alive	1	1791-1800	H400152	H400145
0	a.none	3	pre-ind	4	3	0	alive	1	1791-1800	H400152	H400145
1	a.none	2	pre-ind	4	2	4	alive	1	1791-1800	H900026	H401095
1	a.none	3	pre-ind	4	3	5	alive	1	1791-1800	H900026	H401095
1	a.none	4	pre-ind	4	3	3	dead	1	1791-1800	H900026	H401095
1	a.none	5	pre-ind	4	4	3	dead	1	1791-1800	H900026	H401095
1	a.none	2	pre-ind	4	4	0	alive	1	1791-1800	H401097	H401095
1	a.none	3	pre-ind	4	4	0	alive	1	1791-1800	H401097	H401095
1	a.none	4	pre-ind	4	4	1	alive	1	1791-1800	H401097	H401095
1	a.none	5	pre-ind	4	5	1	alive	1	1791-1800	H401097	H401095
1	a.none	2	pre-ind	4	5	1	alive	1	1791-1800	H401097	H401095
1	a.none	3	pre-ind	4	5	1	alive	1	1791-1800	H401097	H401095
1	a.none	4	pre-ind	4	7	1	alive	1	1791-1800	H401097	H401095
1	a.none	5	pre-ind	4	5	1	alive	1	1791-1800	H401097	H401095
1	a.none	2	pre-ind	5	5	2	alive	1	1801-1810	H401097	H401095
1	a.none	3	pre-ind	5	5	3	alive	1	1801-1810	H401097	H401095
1	a.none	4	pre-ind	5	6	3	alive	1	1801-1810	H401097	H401095
1	a.none	5	pre-ind	5	6	3	alive	1	1801-1810	H401097	H401095
1	a.none	2	pre-ind	5	6	3	alive	1	1801-1810	H401097	H401095
0	a.none	3	pre-ind	5	5	2	alive	1	1801-1810	H401097	H401095
1	a.none	2	pre-ind	4	7	0	alive	1	1791-1800	H401099	H401095
1	a.none	3	pre-ind	4	7	1	alive	1	1791-1800	H401099	H401095
1	a.none	4	pre-ind	4	6	1	alive	1	1791-1800	H401099	H401095
1	a.none	5	pre-ind	4	7	1	alive	1	1791-1800	H401099	H401095
0	a.none	2	pre-ind	5	5	2	alive	1	1801-1810	H401099	H401095
1	b.alv	2	pre-ind	1	0	3	alive	1	1761-1770	H400981	H400980
1	b.alv	3	pre-ind	1	0	3	alive	1	1761-1770	H400981	H400980
1	b.alv	4	pre-ind	1	0	2	alive	1	1761-1770	H400981	H400980
1	b.alv	5	pre-ind	1	0	2	alive	1	1761-1770	H400981	H400980
0	b.alv	2	pre-ind	1	0	3	alive	1	1761-1770	H400981	H400980
1	b.alv	2	pre-ind	2	0	1	alive	3	1771-1780	H400981	H400980
1	b.alv	3	pre-ind	2	0	1	alive	3	1771-1780	H400981	H400980
1	b.alv	4	pre-ind	2	0	1	alive	3	1771-1780	H400981	H400980
1	b.alv	5	pre-ind	2	0	1	alive	3	1771-1780	H400981	H400980
1	b.alv	2	pre-ind	4	2	1	alive	1	1791-1800	H400293	H400289
1	b.alv	3	pre-ind	4	1	1	alive	1	1791-1800	H400293	H400289
1	b.alv	4	pre-ind	4	2	2	alive	1	1791-1800	H400293	H400289
1	b.alv	5	pre-ind	4	2	2	alive	1	1791-1800	H400293	H400289
1	b.alv	2	pre-ind	4	2	2	alive	1	1791-1800	H400293	H400289
1	b.alv	3	pre-ind	4	2	2	alive	1	1791-1800	H400293	H400289
1	b.alv	4	pre-ind	4	3	2	alive	1	1791-1800	H400293	H400289
1	b.alv	5	pre-ind	4	3	3	alive	1	1791-1800	H400293	H400289
1	b.alv	2	pre-ind	4	4	3	alive	2	1791-1800	H400293	H400289
1	b.alv	3	pre-ind	4	4	4	alive	2	1791-1800	H400293	H400289
1	b.alv	4	pre-ind	4	4	4	alive	2	1791-1800	H400293	H400289
1	b.alv	5	pre-ind	4	5	4	alive	2	1791-1800	H400293	H400289
1	b.alv	2	pre-ind	5	5	4	alive	1	1801-1810	H400293	H400289
1	b.alv	3	pre-ind	5	5	4	alive	1	1801-1810	H400293	H400289
1	b.alv	4	pre-ind	5	6	4	alive	1	1801-1810	H400293	H400289
1	a.none	5	pre-ind	5	6	4	alive	1	1801-1810	H400293	H400289
1	a.none	2	pre-ind	5	6	3	alive	1	1801-1810	H400293	H400289
1	a.none	3	pre-ind	5	6	3	alive	1	1801-1810	H400293	H400289
1	a.none	4	pre-ind	5	5	2	alive	1	1801-1810	H400293	H400289
1	a.none	5	pre-ind	5	6	2	alive	1	1801-1810	H400293	H400289
1	b.alv	2	pre-ind	8	6	1	alive	1	1831-1840	H401154	H400293
1	b.alv	3	pre-ind	8	6	1	alive	1	1831-1840	H401154	H400293
1	b.alv	4	pre-ind	8	6	0	alive	1	1831-1840	H401154	H400293
1	b.alv	5	pre-ind	8	6	0	alive	1	1831-1840	H401154	H400293
1	b.alv	2	pre-ind	8	3	2	alive	1	1831-1840	H401158	H400293
1	b.alv	3	pre-ind	8	2	2	alive	1	1831-1840	H401158	H400293
1	b.alv	4	pre-ind	8	4	3	alive	1	1831-1840	H401158	H400293
1	b.alv	5	pre-ind	8	4	3	alive	1	1831-1840	H401158	H400293
1	b.alv	2	pre-ind	8	4	3	alive	1	1831-1840	H401158	H400293
1	b.alv	3	pre-ind	8	3	4	alive	1	1831-1840	H401158	H400293
1	b.alv	4	pre-ind	8	2	4	alive	1	1831-1840	H401158	H400293
1	b.alv	5	pre-ind	8	3	3	alive	1	1831-1840	H401158	H400293
1	b.alv	2	pre-ind	9	3	3	alive	1	1841-1850	H401158	H400293
1	b.alv	3	pre-ind	9	2	3	alive	1	1841-1850	H401158	H400293
1	a.none	4	pre-ind	9	2	2	alive	1	1841-1850	H401158	H400293
1	a.none	5	pre-ind	9	1	3	alive	1	1841-1850	H401158	H400293
1	a.none	2	pre-ind	9	2	2	alive	1	1841-1850	H401158	H400293
1	a.none	3	pre-ind	9	1	3	alive	1	1841-1850	H401158	H400293
1	a.none	4	pre-ind	9	1	3	alive	1	1841-1850	H401158	H400293
1	a.none	5	pre-ind	9	1	3	alive	1	1841-1850	H401158	H400293
1	a.none	2	pre-ind	9	1	3	alive	1	1841-1850	H401158	H400293
1	a.none	3	pre-ind	9	1	3	alive	1	1841-1850	H401158	H400293
1	a.none	4	pre-ind	9	1	3	alive	1	1841-1850	H401158	H400293
1	a.none	5	pre-ind	9	1	3	alive	1	1841-1850	H401158	H400293
1	b.alv	2	pre-ind	8	0	0	alive	1	1831-1840	H401189	H900173
1	b.alv	3	pre-ind	8	0	1	alive	1	1831-1840	H401189	H900173
1	b.alv	4	pre-ind	8	0	1	alive	1	1831-1840	H401189	H900173
1	b.alv	5	pre-ind	8	0	1	alive	1	1831-1840	H401189	H900173
1	b.alv	2	pre-ind	8	0	1	alive	1	1831-1840	H401189	H900173
1	b.alv	3	pre-ind	8	0	2	alive	1	1831-1840	H401189	H900173
1	a.none	4	pre-ind	8	0	1	alive	1	1831-1840	H401189	H900173
1	a.none	5	pre-ind	8	0	1	alive	1	1831-1840	H401189	H900173
1	a.none	2	pre-ind	8	0	1	alive	1	1831-1840	H401189	H900173
1	a.none	3	pre-ind	8	0	1	alive	1	1831-1840	H401189	H900173
1	a.none	4	pre-ind	8	0	2	alive	1	1831-1840	H401189	H900173
1	a.none	5	pre-ind	8	0	2	alive	1	1831-1840	H401189	H900173
1	a.none	2	pre-ind	9	0	2	alive	1	1841-1850	H401189	H900173
1	a.none	3	pre-ind	9	0	2	alive	1	1841-1850	H401189	H900173
1	a.none	4	pre-ind	9	0	2	alive	1	1841-1850	H401189	H900173
1	a.none	5	pre-ind	9	0	2	alive	1	1841-1850	H401189	H900173
1	b.alv	2	pre-ind	8	2	0	alive	1	1831-1840	H401474	H900221
1	b.alv	3	pre-ind	8	3	0	alive	1	1831-1840	H401474	H900221
1	b.alv	4	pre-ind	8	5	0	alive	1	1831-1840	H401474	H900221
1	b.alv	5	pre-ind	8	5	0	alive	1	1831-1840	H401474	H900221
1	b.alv	2	pre-ind	4	10	0	alive	1	1791-1800	H903073	H801005
1	b.alv	3	pre-ind	4	11	1	alive	1	1791-1800	H903073	H801005
1	b.alv	4	pre-ind	4	11	2	alive	1	1791-1800	H903073	H801005
1	b.alv	5	pre-ind	4	10	2	alive	1	1791-1800	H903073	H801005
1	b.alv	2	pre-ind	4	10	2	alive	1	1791-1800	H903073	H801005
1	b.alv	3	pre-ind	4	11	2	alive	1	1791-1800	H903073	H801005
1	a.none	4	pre-ind	4	10	3	alive	1	1791-1800	H903073	H801005
1	a.none	5	pre-ind	4	11	3	alive	1	1791-1800	H903073	H801005
1	b.alv	2	pre-ind	4	11	2	alive	1	1791-1800	H903073	H801005
1	a.none	3	pre-ind	4	10	3	alive	1	1791-1800	H903073	H801005
1	a.none	4	pre-ind	4	11	3	alive	1	1791-1800	H903073	H801005
1	a.none	5	pre-ind	4	11	4	alive	1	1791-1800	H903073	H801005
1	a.none	2	pre-ind	5	10	6	alive	1	1801-1810	H903073	H801005
1	a.none	3	pre-ind	5	8	5	alive	1	1801-1810	H903073	H801005
1	a.none	4	pre-ind	5	5	6	dead	1	1801-1810	H903073	H801005
1	a.none	5	pre-ind	5	6	5	dead	1	1801-1810	H903073	H801005
1	a.none	2	pre-ind	6	0	1	alive	1	1811-1820	H401254	H903073
1	a.none	3	pre-ind	6	0	1	alive	1	1811-1820	H401254	H903073
1	a.none	4	pre-ind	6	0	1	alive	1	1811-1820	H401254	H903073
1	a.none	5	pre-ind	6	0	2	alive	1	1811-1820	H401254	H903073
1	a.none	2	pre-ind	6	0	1	alive	1	1811-1820	H401254	H903073
1	a.none	3	pre-ind	6	0	2	alive	1	1811-1820	H401254	H903073
1	a.none	4	pre-ind	6	0	1	alive	1	1811-1820	H401254	H903073
1	a.none	5	pre-ind	6	0	2	alive	1	1811-1820	H401254	H903073
1	a.none	2	pre-ind	7	0	4	alive	1	1821-1830	H401254	H903073
0	a.none	3	pre-ind	7	0	4	alive	1	1821-1830	H401254	H903073
1	a.none	2	pre-ind	7	2	3	alive	1	1821-1830	H401254	H903073
1	a.none	3	pre-ind	7	2	3	alive	1	1821-1830	H401254	H903073
1	a.none	4	pre-ind	7	4	2	alive	1	1821-1830	H401254	H903073
1	a.none	5	pre-ind	7	4	2	alive	1	1821-1830	H401254	H903073
1	b.alv	2	pre-ind	8	3	0	alive	1	1831-1840	H401158	H400293
1	b.alv	3	pre-ind	8	4	1	alive	1	1831-1840	H401158	H400293
1	b.alv	4	pre-ind	8	3	1	alive	1	1831-1840	H401158	H400293
1	b.alv	5	pre-ind	8	4	2	alive	1	1831-1840	H401158	H400293
1	b.alv	2	pre-ind	8	4	2	alive	1	1831-1840	H401158	H400293
1	b.alv	3	pre-ind	8	3	2	alive	1	1831-1840	H401158	H400293
1	b.alv	4	pre-ind	8	3	2	alive	1	1831-1840	H401158	H400293
1	b.alv	5	pre-ind	8	2	2	alive	1	1831-1840	H401158	H400293
1	b.alv	2	pre-ind	2	7	2	alive	1	1771-1780	H400074	H400069
1	b.alv	3	pre-ind	2	9	2	alive	1	1771-1780	H400074	H400069
1	b.alv	4	pre-ind	2	10	2	alive	1	1771-1780	H400074	H400069
1	b.alv	5	pre-ind	2	11	3	alive	1	1771-1780	H400074	H400069
1	b.alv	2	pre-ind	4	0	1	alive	1	1791-1800	H401278	H400074
1	b.alv	3	pre-ind	4	0	1	alive	1	1791-1800	H401278	H400074
1	b.alv	4	pre-ind	4	0	2	alive	1	1791-1800	H401278	H400074
1	b.alv	5	pre-ind	4	1	2	alive	1	1791-1800	H401278	H400074
1	b.alv	2	pre-ind	5	1	3	alive	2	1801-1810	H401278	H400074
1	b.alv	3	pre-ind	5	2	2	alive	2	1801-1810	H401278	H400074
1	b.alv	4	pre-ind	5	2	2	alive	2	1801-1810	H401278	H400074
1	b.alv	5	pre-ind	5	2	2	alive	2	1801-1810	H401278	H400074
1	b.alv	2	pre-ind	5	1	3	alive	2	1801-1810	H401278	H400074
1	b.alv	3	pre-ind	5	2	2	alive	2	1801-1810	H401278	H400074
1	b.alv	4	pre-ind	5	2	2	alive	2	1801-1810	H401278	H400074
1	b.alv	5	pre-ind	5	2	2	alive	2	1801-1810	H401278	H400074
1	b.alv	2	pre-ind	6	8	0	alive	1	1811-1820	H401278	H400074
1	b.alv	3	pre-ind	6	8	0	alive	1	1811-1820	H401278	H400074
1	b.alv	4	pre-ind	6	9	0	alive	1	1811-1820	H401278	H400074
1	b.alv	5	pre-ind	6	10	0	alive	1	1811-1820	H401278	H400074
1	a.none	2	pre-ind	7	15	2	alive	1	1821-1830	H400744	H903066
1	a.none	3	pre-ind	7	15	2	alive	1	1821-1830	H400744	H903066
1	a.none	4	pre-ind	7	16	2	alive	1	1821-1830	H400744	H903066
1	a.none	5	pre-ind	7	14	2	alive	1	1821-1830	H400744	H903066
1	a.none	2	pre-ind	7	16	2	alive	1	1821-1830	H400744	H903066
1	a.none	3	pre-ind	7	14	2	alive	1	1821-1830	H400744	H903066
1	a.none	4	pre-ind	7	15	2	alive	1	1821-1830	H400744	H903066
1	a.none	5	pre-ind	7	12	2	alive	1	1821-1830	H400744	H903066
1	a.none	2	pre-ind	8	9	3	alive	1	1831-1840	H400744	H903066
1	a.none	3	pre-ind	8	9	2	alive	1	1831-1840	H400744	H903066
1	a.none	4	pre-ind	8	8	2	alive	1	1831-1840	H400744	H903066
1	a.none	5	pre-ind	8	8	2	alive	1	1831-1840	H400744	H903066
1	a.none	2	pre-ind	7	3	0	alive	1	1821-1830	H401309	H401302
1	a.none	3	pre-ind	7	3	1	alive	1	1821-1830	H401309	H401302
1	a.none	4	pre-ind	7	4	1	alive	1	1821-1830	H401309	H401302
1	a.none	5	pre-ind	7	5	2	alive	1	1821-1830	H401309	H401302
1	a.none	2	pre-ind	8	5	2	alive	1	1831-1840	H401309	H401302
1	a.none	3	pre-ind	8	5	2	alive	1	1831-1840	H401309	H401302
1	a.none	4	pre-ind	8	4	2	alive	1	1831-1840	H401309	H401302
1	a.none	5	pre-ind	8	6	2	alive	1	1831-1840	H401309	H401302
1	a.none	2	pre-ind	8	4	2	alive	1	1831-1840	H401309	H401302
1	a.none	3	pre-ind	8	6	2	alive	1	1831-1840	H401309	H401302
1	a.none	4	pre-ind	8	5	2	alive	1	1831-1840	H401309	H401302
1	a.none	5	pre-ind	8	5	3	alive	1	1831-1840	H401309	H401302
1	a.none	2	pre-ind	9	6	3	alive	1	1841-1850	H401309	H401302
1	a.none	3	pre-ind	9	7	3	alive	1	1841-1850	H401309	H401302
1	a.none	4	pre-ind	9	6	3	alive	1	1841-1850	H401309	H401302
1	a.none	5	pre-ind	9	6	2	alive	1	1841-1850	H401309	H401302
1	a.none	2	pre-ind	9	6	2	alive	1	1841-1850	H401309	H401302
1	a.none	3	pre-ind	9	5	2	alive	1	1841-1850	H401309	H401302
1	a.none	4	pre-ind	9	5	2	alive	1	1841-1850	H401309	H401302
1	a.none	5	pre-ind	9	4	2	alive	1	1841-1850	H401309	H401302
1	a.none	2	pre-ind	4	3	1	alive	1	1791-1800	H400154	H400145
0	a.none	3	pre-ind	4	3	1	alive	1	1791-1800	H400154	H400145
1	a.none	2	pre-ind	4	4	0	alive	1	1791-1800	H400154	H400145
1	a.none	3	pre-ind	4	3	0	alive	1	1791-1800	H400154	H400145
1	a.none	4	pre-ind	4	4	1	alive	1	1791-1800	H400154	H400145
1	a.none	5	pre-ind	4	2	1	alive	1	1791-1800	H400154	H400145
1	a.none	2	pre-ind	4	1	1	alive	1	1791-1800	H400154	H400145
1	a.none	3	pre-ind	4	1	2	alive	1	1791-1800	H400154	H400145
1	a.none	4	pre-ind	4	1	2	alive	1	1791-1800	H400154	H400145
1	a.none	5	pre-ind	4	1	2	alive	1	1791-1800	H400154	H400145
1	a.none	2	pre-ind	5	1	4	alive	1	1801-1810	H400154	H400145
1	a.none	3	pre-ind	5	1	3	alive	1	1801-1810	H400154	H400145
1	a.none	4	pre-ind	5	0	3	alive	1	1801-1810	H400154	H400145
1	a.none	5	pre-ind	5	0	4	alive	1	1801-1810	H400154	H400145
1	a.none	2	pre-ind	6	0	4	alive	1	1811-1820	H400154	H400145
1	a.none	3	pre-ind	6	0	3	alive	1	1811-1820	H400154	H400145
1	a.none	4	pre-ind	6	0	3	alive	1	1811-1820	H400154	H400145
1	a.none	5	pre-ind	6	0	3	alive	1	1811-1820	H400154	H400145
1	b.alv	2	pre-ind	7	0	0	alive	1	1821-1830	H900510	H401359
1	b.alv	3	pre-ind	7	0	1	alive	1	1821-1830	H900510	H401359
1	b.alv	4	pre-ind	7	0	1	alive	1	1821-1830	H900510	H401359
1	b.alv	5	pre-ind	7	0	1	alive	1	1821-1830	H900510	H401359
1	b.alv	2	pre-ind	7	0	1	alive	1	1821-1830	H900510	H401359
1	b.alv	3	pre-ind	7	0	2	alive	1	1821-1830	H900510	H401359
1	b.alv	4	pre-ind	7	0	2	alive	1	1821-1830	H900510	H401359
1	b.alv	5	pre-ind	7	0	2	alive	1	1821-1830	H900510	H401359
1	b.alv	2	pre-ind	8	0	2	alive	1	1831-1840	H900510	H401359
1	b.alv	3	pre-ind	8	0	3	alive	1	1831-1840	H900510	H401359
1	b.alv	4	pre-ind	8	0	3	alive	1	1831-1840	H900510	H401359
1	b.alv	5	pre-ind	8	0	3	alive	1	1831-1840	H900510	H401359
1	b.alv	2	pre-ind	3	0	2	alive	1	1781-1790	H401026	H401023
1	b.alv	3	pre-ind	3	0	2	alive	1	1781-1790	H401026	H401023
1	b.alv	4	pre-ind	3	0	3	alive	1	1781-1790	H401026	H401023
1	b.alv	5	pre-ind	3	0	2	alive	1	1781-1790	H401026	H401023
1	b.alv	2	pre-ind	6	0	0	alive	1	1811-1820	H401448	H401026
1	a.none	3	pre-ind	6	0	0	alive	1	1811-1820	H401448	H401026
1	a.none	4	pre-ind	6	0	0	alive	1	1811-1820	H401448	H401026
1	a.none	5	pre-ind	6	0	0	alive	1	1811-1820	H401448	H401026
1	a.none	2	pre-ind	9	8	1	alive	1	1841-1850	H401474	H900221
1	a.none	3	pre-ind	9	9	1	alive	1	1841-1850	H401474	H900221
1	a.none	4	pre-ind	9	9	1	alive	1	1841-1850	H401474	H900221
1	a.none	5	pre-ind	9	8	0	alive	1	1841-1850	H401474	H900221
1	b.alv	2	pre-ind	8	0	1	alive	1	1831-1840	H900441	H401201
1	b.alv	3	pre-ind	8	0	1	alive	1	1831-1840	H900441	H401201
1	b.alv	4	pre-ind	8	0	2	alive	1	1831-1840	H900441	H401201
1	b.alv	5	pre-ind	8	0	2	alive	1	1831-1840	H900441	H401201
1	b.alv	2	pre-ind	8	0	2	alive	1	1831-1840	H900441	H401201
1	b.alv	3	pre-ind	8	0	2	alive	1	1831-1840	H900441	H401201
1	b.alv	4	pre-ind	8	0	2	alive	1	1831-1840	H900441	H401201
1	b.alv	5	pre-ind	8	0	3	alive	1	1831-1840	H900441	H401201
1	b.alv	2	pre-ind	8	0	2	alive	1	1831-1840	H900441	H401201
1	b.alv	3	pre-ind	8	0	3	alive	1	1831-1840	H900441	H401201
1	b.alv	4	pre-ind	8	0	3	alive	1	1831-1840	H900441	H401201
1	b.alv	5	pre-ind	8	0	3	alive	1	1831-1840	H900441	H401201
1	b.alv	2	pre-ind	9	0	3	alive	1	1841-1850	H900441	H401201
1	b.alv	3	pre-ind	9	1	4	alive	1	1841-1850	H900441	H401201
1	b.alv	4	pre-ind	9	0	4	alive	1	1841-1850	H900441	H401201
1	b.alv	5	pre-ind	9	0	4	alive	1	1841-1850	H900441	H401201
1	b.alv	2	pre-ind	9	0	4	alive	1	1841-1850	H900441	H401201
1	b.alv	3	pre-ind	9	0	5	alive	1	1841-1850	H900441	H401201
1	b.alv	4	pre-ind	9	0	5	alive	1	1841-1850	H900441	H401201
1	b.alv	5	pre-ind	9	0	6	alive	1	1841-1850	H900441	H401201
1	b.alv	2	pre-ind	9	0	6	alive	1	1841-1850	H900441	H401201
1	b.alv	3	pre-ind	9	0	5	alive	1	1841-1850	H900441	H401201
1	b.alv	4	pre-ind	9	0	4	alive	1	1841-1850	H900441	H401201
1	a.none	5	pre-ind	9	0	3	alive	1	1841-1850	H900441	H401201
1	a.none	2	pre-ind	10	0	2	alive	1	1851-1860	H900441	H401201
1	a.none	3	pre-ind	10	0	2	alive	1	1851-1860	H900441	H401201
1	a.none	4	pre-ind	10	0	2	alive	1	1851-1860	H900441	H401201
1	a.none	5	pre-ind	10	0	3	alive	1	1851-1860	H900441	H401201
1	a.none	2	pre-ind	10	1	3	alive	1	1851-1860	H900441	H401201
1	a.none	3	pre-ind	10	1	2	alive	1	1851-1860	H900441	H401201
1	a.none	4	pre-ind	10	2	2	alive	1	1851-1860	H900441	H401201
1	a.none	5	pre-ind	10	2	2	alive	1	1851-1860	H900441	H401201
1	a.none	2	pre-ind	9	8	1	alive	1	1841-1850	H903626	H900221
1	a.none	3	pre-ind	9	8	1	alive	1	1841-1850	H903626	H900221
1	a.none	4	pre-ind	9	9	1	alive	1	1841-1850	H903626	H900221
1	a.none	5	pre-ind	9	8	2	alive	1	1841-1850	H903626	H900221
1	a.none	2	pre-ind	10	5	2	alive	1	1851-1860	H903626	H900221
1	a.none	3	pre-ind	10	6	2	alive	1	1851-1860	H903626	H900221
1	a.none	4	pre-ind	10	5	2	alive	1	1851-1860	H903626	H900221
1	a.none	5	pre-ind	10	5	1	alive	1	1851-1860	H903626	H900221
1	b.alv	2	pre-ind	8	0	0	alive	1	1831-1840	H401504	H401501
1	b.alv	3	pre-ind	8	0	1	alive	1	1831-1840	H401504	H401501
1	b.alv	4	pre-ind	8	0	1	alive	1	1831-1840	H401504	H401501
1	b.alv	5	pre-ind	8	0	1	alive	1	1831-1840	H401504	H401501
1	b.alv	2	pre-ind	8	0	1	alive	1	1831-1840	H401504	H401501
1	b.alv	3	pre-ind	8	0	2	alive	1	1831-1840	H401504	H401501
1	b.alv	4	pre-ind	8	0	2	alive	1	1831-1840	H401504	H401501
1	b.alv	5	pre-ind	8	0	2	alive	1	1831-1840	H401504	H401501
1	b.alv	2	pre-ind	9	0	2	alive	1	1841-1850	H401504	H401501
1	b.alv	3	pre-ind	9	0	3	alive	1	1841-1850	H401504	H401501
1	a.none	4	pre-ind	9	0	2	alive	1	1841-1850	H401504	H401501
1	a.none	5	pre-ind	9	0	3	alive	1	1841-1850	H401504	H401501
1	a.none	2	pre-ind	9	0	3	alive	1	1841-1850	H401504	H401501
1	a.none	3	pre-ind	9	0	2	alive	1	1841-1850	H401504	H401501
1	a.none	4	pre-ind	9	0	2	alive	1	1841-1850	H401504	H401501
1	a.none	5	pre-ind	9	0	2	alive	1	1841-1850	H401504	H401501
1	a.none	2	pre-ind	10	0	2	alive	1	1851-1860	H401504	H401501
1	a.none	3	pre-ind	10	0	2	alive	1	1851-1860	H401504	H401501
1	a.none	4	pre-ind	10	0	2	alive	1	1851-1860	H401504	H401501
1	a.none	5	pre-ind	10	0	1	alive	1	1851-1860	H401504	H401501
1	b.alv	2	pre-ind	5	0	1	alive	1	1801-1810	H900198	H400719
1	b.alv	3	pre-ind	5	0	1	alive	1	1801-1810	H900198	H400719
1	b.alv	4	pre-ind	5	0	2	alive	1	1801-1810	H900198	H400719
1	b.alv	5	pre-ind	5	0	2	alive	1	1801-1810	H900198	H400719
1	b.alv	2	pre-ind	5	0	2	alive	1	1801-1810	H900198	H400719
1	b.alv	3	pre-ind	5	0	2	alive	1	1801-1810	H900198	H400719
1	b.alv	4	pre-ind	5	0	2	alive	1	1801-1810	H900198	H400719
1	b.alv	5	pre-ind	5	0	3	alive	1	1801-1810	H900198	H400719
0	b.alv	2	pre-ind	6	0	3	alive	1	1811-1820	H900198	H400719
1	b.alv	2	pre-ind	6	0	4	alive	1	1811-1820	H900198	H400719
1	b.alv	3	pre-ind	6	0	3	alive	1	1811-1820	H900198	H400719
1	b.alv	4	pre-ind	6	0	3	alive	1	1811-1820	H900198	H400719
1	b.alv	5	pre-ind	6	0	2	alive	1	1811-1820	H900198	H400719
1	b.alv	2	pre-ind	7	0	2	alive	1	1821-1830	H900198	H400719
1	b.alv	3	pre-ind	7	0	2	alive	1	1821-1830	H900198	H400719
1	b.alv	4	pre-ind	7	0	2	alive	1	1821-1830	H900198	H400719
1	b.alv	5	pre-ind	7	0	2	alive	1	1821-1830	H900198	H400719
1	b.alv	2	pre-ind	7	0	2	alive	1	1821-1830	H900198	H400719
1	b.alv	3	pre-ind	7	0	2	alive	1	1821-1830	H900198	H400719
1	b.alv	4	pre-ind	7	0	2	alive	1	1821-1830	H900198	H400719
1	a.none	5	pre-ind	7	0	2	alive	1	1821-1830	H900198	H400719
1	b.alv	2	pre-ind	8	3	0	alive	1	1831-1840	H903423	H900198
1	b.alv	3	pre-ind	8	2	0	alive	1	1831-1840	H903423	H900198
1	a.none	4	pre-ind	8	2	0	alive	1	1831-1840	H903423	H900198
1	a.none	5	pre-ind	8	2	1	dead	1	1831-1840	H903423	H900198
1	a.none	2	pre-ind	9	0	2	alive	1	1841-1850	H900321	H900146
1	a.none	3	pre-ind	9	0	2	alive	1	1841-1850	H900321	H900146
1	a.none	4	pre-ind	9	0	2	alive	1	1841-1850	H900321	H900146
1	a.none	5	pre-ind	9	0	2	alive	1	1841-1850	H900321	H900146
1	a.none	2	pre-ind	10	0	2	alive	1	1851-1860	H900321	H900146
0	a.none	3	pre-ind	10	0	2	alive	1	1851-1860	H900321	H900146
1	a.none	2	pre-ind	10	8	1	alive	1	1851-1860	H901335	H900260
1	a.none	3	pre-ind	10	8	1	alive	1	1851-1860	H901335	H900260
1	a.none	4	pre-ind	10	8	2	alive	1	1851-1860	H901335	H900260
1	a.none	5	pre-ind	10	8	2	alive	1	1851-1860	H901335	H900260
1	a.none	2	pre-ind	11	8	2	alive	1	1861-1870	H901335	H900260
1	a.none	3	pre-ind	11	8	2	alive	1	1861-1870	H901335	H900260
1	a.none	4	pre-ind	11	5	2	alive	1	1861-1870	H901335	H900260
1	a.none	5	pre-ind	11	5	2	alive	1	1861-1870	H901335	H900260
1	a.none	2	pre-ind	11	4	2	alive	1	1861-1870	H901335	H900260
1	a.none	3	pre-ind	11	3	2	alive	1	1861-1870	H901335	H900260
1	a.none	4	pre-ind	11	3	2	alive	1	1861-1870	H901335	H900260
1	a.none	5	transition	11	3	2	alive	1	1861-1870	H901335	H900260
1	b.alv	2	pre-ind	7	3	0	alive	1	1821-1830	H400800	H400793
1	b.alv	3	pre-ind	7	3	1	alive	1	1821-1830	H400800	H400793
1	b.alv	4	pre-ind	7	3	1	alive	1	1821-1830	H400800	H400793
1	b.alv	5	pre-ind	7	4	1	alive	1	1821-1830	H400800	H400793
1	b.alv	2	pre-ind	8	4	1	alive	1	1831-1840	H900894	H900363
1	b.alv	3	pre-ind	8	5	1	alive	1	1831-1840	H900894	H900363
1	b.alv	4	pre-ind	8	6	2	alive	1	1831-1840	H900894	H900363
1	b.alv	5	pre-ind	8	7	2	alive	1	1831-1840	H900894	H900363
1	b.alv	2	pre-ind	9	7	5	alive	1	1841-1850	H900894	H900363
1	b.alv	3	pre-ind	9	9	5	alive	1	1841-1850	H900894	H900363
1	b.alv	4	pre-ind	9	8	6	alive	1	1841-1850	H900894	H900363
1	b.alv	5	pre-ind	9	7	6	alive	1	1841-1850	H900894	H900363
1	b.alv	2	pre-ind	9	8	6	alive	2	1841-1850	H900894	H900363
1	b.alv	3	pre-ind	9	7	6	alive	2	1841-1850	H900894	H900363
1	b.alv	4	pre-ind	9	8	6	alive	2	1841-1850	H900894	H900363
1	b.alv	5	pre-ind	9	7	7	alive	2	1841-1850	H900894	H900363
1	b.alv	2	pre-ind	9	8	6	alive	1	1841-1850	H900894	H900363
1	b.alv	3	pre-ind	9	7	7	alive	1	1841-1850	H900894	H900363
1	b.alv	4	pre-ind	9	6	6	alive	1	1841-1850	H900894	H900363
1	b.alv	5	pre-ind	9	8	7	alive	1	1841-1850	H900894	H900363
1	b.alv	2	pre-ind	9	6	7	alive	1	1841-1850	H900894	H900363
1	b.alv	3	pre-ind	9	7	6	alive	1	1841-1850	H900894	H900363
1	b.alv	4	pre-ind	9	6	7	alive	1	1841-1850	H900894	H900363
1	b.alv	5	pre-ind	9	7	6	alive	1	1841-1850	H900894	H900363
1	b.alv	2	pre-ind	10	6	7	alive	1	1851-1860	H900894	H900363
1	b.alv	3	pre-ind	10	7	6	alive	1	1851-1860	H900894	H900363
1	b.alv	4	pre-ind	10	5	6	alive	1	1851-1860	H900894	H900363
1	b.alv	5	pre-ind	10	4	5	alive	1	1851-1860	H900894	H900363
1	b.alv	2	pre-ind	8	8	2	alive	1	1831-1840	H900539	H900363
1	b.alv	3	pre-ind	8	10	2	alive	1	1831-1840	H900539	H900363
1	b.alv	4	pre-ind	8	11	3	alive	1	1831-1840	H900539	H900363
1	b.alv	5	pre-ind	8	11	3	alive	1	1831-1840	H900539	H900363
1	a.none	2	pre-ind	11	2	2	alive	1	1861-1870	H900539	H900363
1	a.none	3	pre-ind	11	2	2	alive	1	1861-1870	H900539	H900363
1	a.none	4	pre-ind	11	1	1	alive	1	1861-1870	H900539	H900363
1	a.none	5	pre-ind	11	1	1	alive	1	1861-1870	H900539	H900363
1	b.alv	2	pre-ind	9	5	3	alive	1	1841-1850	H401583	H401577
1	b.alv	3	pre-ind	9	5	5	alive	1	1841-1850	H401583	H401577
1	b.alv	4	pre-ind	9	5	4	alive	1	1841-1850	H401583	H401577
1	a.none	5	pre-ind	9	5	3	alive	1	1841-1850	H401583	H401577
0	a.none	2	pre-ind	9	5	3	alive	2	1841-1850	H401583	H401577
1	b.alv	2	pre-ind	6	0	1	alive	1	1811-1820	H900230	H900789
1	b.alv	3	pre-ind	6	0	2	alive	1	1811-1820	H900230	H900789
1	b.alv	4	pre-ind	6	0	2	alive	1	1811-1820	H900230	H900789
1	b.alv	5	pre-ind	6	0	3	alive	1	1811-1820	H900230	H900789
1	b.alv	2	pre-ind	6	0	2	alive	1	1811-1820	H900230	H900789
1	b.alv	3	pre-ind	6	0	3	alive	1	1811-1820	H900230	H900789
1	b.alv	4	pre-ind	6	0	3	alive	1	1811-1820	H900230	H900789
1	b.alv	5	pre-ind	6	0	4	alive	1	1811-1820	H900230	H900789
1	b.alv	2	pre-ind	6	0	3	alive	1	1811-1820	H900230	H900789
1	b.alv	3	pre-ind	6	0	3	alive	1	1811-1820	H900230	H900789
1	b.alv	4	pre-ind	6	0	4	alive	1	1811-1820	H900230	H900789
1	b.alv	5	pre-ind	6	0	3	alive	1	1811-1820	H900230	H900789
1	b.alv	2	pre-ind	6	0	4	alive	1	1811-1820	H900230	H900789
1	b.alv	3	pre-ind	6	0	3	alive	1	1811-1820	H900230	H900789
1	b.alv	4	pre-ind	6	0	4	alive	1	1811-1820	H900230	H900789
1	b.alv	5	pre-ind	6	0	4	alive	1	1811-1820	H900230	H900789
1	b.alv	2	pre-ind	7	0	4	alive	1	1821-1830	H900230	H900789
1	b.alv	3	pre-ind	7	0	3	alive	1	1821-1830	H900230	H900789
1	b.alv	4	pre-ind	7	0	3	alive	1	1821-1830	H900230	H900789
1	b.alv	5	pre-ind	7	0	3	alive	1	1821-1830	H900230	H900789
1	b.alv	2	pre-ind	7	0	3	alive	1	1821-1830	H900230	H900789
1	b.alv	3	pre-ind	7	0	4	alive	1	1821-1830	H900230	H900789
1	b.alv	4	pre-ind	7	0	4	alive	1	1821-1830	H900230	H900789
1	b.alv	5	pre-ind	7	0	2	alive	1	1821-1830	H900230	H900789
1	b.alv	2	pre-ind	8	0	3	alive	1	1831-1840	H900230	H900789
1	b.alv	3	pre-ind	8	0	3	alive	1	1831-1840	H900230	H900789
1	b.alv	4	pre-ind	8	0	3	alive	1	1831-1840	H900230	H900789
1	b.alv	5	pre-ind	8	0	3	alive	1	1831-1840	H900230	H900789
1	b.alv	2	pre-ind	8	0	3	alive	1	1831-1840	H900230	H900789
1	b.alv	3	pre-ind	8	0	3	alive	1	1831-1840	H900230	H900789
1	b.alv	4	pre-ind	8	0	3	alive	1	1831-1840	H900230	H900789
1	b.alv	5	pre-ind	8	0	2	alive	1	1831-1840	H900230	H900789
1	b.alv	2	pre-ind	9	0	1	alive	1	1841-1850	H401616	H900230
1	b.alv	3	pre-ind	9	0	1	alive	1	1841-1850	H401616	H900230
1	b.alv	4	pre-ind	9	1	1	alive	1	1841-1850	H401616	H900230
1	a.none	5	pre-ind	9	1	2	alive	1	1841-1850	H401616	H900230
1	b.alv	2	pre-ind	9	0	1	alive	1	1841-1850	H401616	H900230
1	b.alv	3	pre-ind	9	1	1	alive	1	1841-1850	H401616	H900230
1	a.none	4	pre-ind	9	1	2	alive	1	1841-1850	H401616	H900230
1	a.none	5	pre-ind	9	2	2	alive	1	1841-1850	H401616	H900230
1	b.alv	2	pre-ind	9	0	1	alive	1	1841-1850	H900448	H400037
1	b.alv	3	pre-ind	9	0	1	alive	1	1841-1850	H900448	H400037
1	b.alv	4	pre-ind	9	0	2	alive	1	1841-1850	H900448	H400037
1	b.alv	5	pre-ind	9	0	2	alive	1	1841-1850	H900448	H400037
1	b.alv	2	pre-ind	9	0	2	alive	1	1841-1850	H900448	H400037
1	b.alv	3	pre-ind	9	0	2	alive	1	1841-1850	H900448	H400037
1	b.alv	4	pre-ind	9	1	2	alive	1	1841-1850	H900448	H400037
1	b.alv	5	pre-ind	9	1	2	alive	1	1841-1850	H900448	H400037
1	b.alv	2	pre-ind	10	1	2	alive	1	1851-1860	H900448	H400037
1	b.alv	3	pre-ind	10	1	2	alive	1	1851-1860	H900448	H400037
1	b.alv	4	pre-ind	10	1	2	alive	1	1851-1860	H900448	H400037
1	b.alv	5	pre-ind	10	3	2	alive	1	1851-1860	H900448	H400037
1	a.none	2	pre-ind	4	7	2	alive	1	1791-1800	H900201	H906595
1	a.none	3	pre-ind	4	6	2	alive	1	1791-1800	H900201	H906595
1	a.none	4	pre-ind	4	7	1	alive	1	1791-1800	H900201	H906595
1	a.none	5	pre-ind	4	7	2	alive	1	1791-1800	H900201	H906595
1	b.alv	2	pre-ind	7	2	0	alive	1	1821-1830	H401636	H900201
1	b.alv	3	pre-ind	7	2	1	alive	1	1821-1830	H401636	H900201
1	b.alv	4	pre-ind	7	3	1	alive	1	1821-1830	H401636	H900201
1	b.alv	5	pre-ind	7	2	1	alive	1	1821-1830	H401636	H900201
1	b.alv	2	pre-ind	7	2	1	alive	1	1821-1830	H401636	H900201
1	b.alv	3	pre-ind	7	3	1	alive	1	1821-1830	H401636	H900201
1	b.alv	4	pre-ind	7	3	1	alive	1	1821-1830	H401636	H900201
1	b.alv	5	pre-ind	7	3	1	alive	1	1821-1830	H401636	H900201
1	a.none	2	pre-ind	6	7	0	alive	1	1811-1820	H400651	H400648
1	a.none	3	pre-ind	6	9	1	alive	1	1811-1820	H400651	H400648
1	a.none	4	pre-ind	6	7	0	alive	1	1811-1820	H400651	H400648
1	a.none	5	pre-ind	6	7	0	alive	1	1811-1820	H400651	H400648
1	b.alv	2	pre-ind	8	0	0	alive	1	1831-1840	H903708	H801043
1	b.alv	3	pre-ind	8	0	1	alive	1	1831-1840	H903708	H801043
1	b.alv	4	pre-ind	8	1	1	alive	1	1831-1840	H903708	H801043
1	b.alv	5	pre-ind	8	2	1	alive	1	1831-1840	H903708	H801043
1	b.alv	2	pre-ind	9	2	1	alive	1	1841-1850	H903708	H801043
1	b.alv	3	pre-ind	9	2	2	alive	1	1841-1850	H903708	H801043
1	b.alv	4	pre-ind	9	2	2	alive	1	1841-1850	H903708	H801043
1	b.alv	5	pre-ind	9	2	3	alive	1	1841-1850	H903708	H801043
1	b.alv	2	pre-ind	9	4	4	alive	1	1841-1850	H903708	H801043
1	b.alv	3	pre-ind	9	3	4	alive	1	1841-1850	H903708	H801043
1	b.alv	4	pre-ind	9	3	4	alive	1	1841-1850	H903708	H801043
1	b.alv	5	pre-ind	9	3	5	alive	1	1841-1850	H903708	H801043
1	b.alv	2	pre-ind	9	3	4	alive	1	1841-1850	H903708	H801043
1	b.alv	3	pre-ind	9	3	5	alive	1	1841-1850	H903708	H801043
1	b.alv	4	pre-ind	9	4	5	alive	1	1841-1850	H903708	H801043
1	b.alv	5	pre-ind	9	5	6	alive	1	1841-1850	H903708	H801043
1	a.none	2	pre-ind	10	0	3	alive	1	1851-1860	H903717	H401532
1	a.none	3	pre-ind	10	0	3	alive	1	1851-1860	H903717	H401532
1	a.none	4	pre-ind	10	0	4	alive	1	1851-1860	H903717	H401532
1	a.none	5	pre-ind	10	0	4	alive	1	1851-1860	H903717	H401532
1	a.none	2	pre-ind	11	0	4	alive	2	1861-1870	H903717	H401532
1	a.none	3	pre-ind	11	0	4	alive	2	1861-1870	H903717	H401532
1	a.none	4	pre-ind	11	0	4	alive	2	1861-1870	H903717	H401532
1	a.none	5	pre-ind	11	0	4	alive	2	1861-1870	H903717	H401532
1	a.none	2	pre-ind	11	0	4	alive	2	1861-1870	H903717	H401532
1	a.none	3	pre-ind	11	0	4	alive	2	1861-1870	H903717	H401532
1	a.none	4	pre-ind	11	0	4	alive	2	1861-1870	H903717	H401532
1	a.none	5	pre-ind	11	0	4	alive	2	1861-1870	H903717	H401532
1	b.alv	2	pre-ind	8	2	0	alive	1	1831-1840	H401455	H401450
1	b.alv	3	pre-ind	8	3	1	alive	1	1831-1840	H401455	H401450
1	b.alv	4	pre-ind	8	3	1	alive	1	1831-1840	H401455	H401450
1	b.alv	5	pre-ind	8	4	2	alive	1	1831-1840	H401455	H401450
1	b.alv	2	pre-ind	9	6	2	alive	1	1841-1850	H401455	H401450
1	b.alv	3	pre-ind	9	7	3	alive	1	1841-1850	H401455	H401450
1	b.alv	4	pre-ind	9	7	3	alive	1	1841-1850	H401455	H401450
1	b.alv	5	pre-ind	9	7	3	alive	1	1841-1850	H401455	H401450
1	b.alv	2	pre-ind	10	7	4	alive	1	1851-1860	H401455	H401450
1	b.alv	3	pre-ind	10	6	3	alive	1	1851-1860	H401455	H401450
1	a.none	4	pre-ind	10	7	3	alive	1	1851-1860	H401455	H401450
1	a.none	5	pre-ind	10	7	3	alive	1	1851-1860	H401455	H401450
1	b.alv	2	pre-ind	8	0	1	alive	1	1831-1840	H401676	H900295
1	b.alv	3	pre-ind	8	0	1	alive	1	1831-1840	H401676	H900295
1	b.alv	4	pre-ind	8	2	2	alive	1	1831-1840	H401676	H900295
1	b.alv	5	pre-ind	8	2	2	alive	1	1831-1840	H401676	H900295
1	b.alv	2	pre-ind	9	6	4	alive	1	1841-1850	H401676	H900295
1	b.alv	3	pre-ind	9	7	4	alive	1	1841-1850	H401676	H900295
1	b.alv	4	pre-ind	9	8	5	alive	1	1841-1850	H401676	H900295
1	b.alv	5	pre-ind	9	8	4	alive	1	1841-1850	H401676	H900295
1	b.alv	2	pre-ind	9	8	5	alive	1	1841-1850	H401676	H900295
1	b.alv	3	pre-ind	9	8	4	alive	1	1841-1850	H401676	H900295
1	b.alv	4	pre-ind	9	10	5	alive	1	1841-1850	H401676	H900295
1	b.alv	5	pre-ind	9	11	4	alive	1	1841-1850	H401676	H900295
1	b.alv	2	pre-ind	9	14	5	alive	1	1841-1850	H401676	H900295
1	b.alv	3	pre-ind	9	16	4	alive	1	1841-1850	H401676	H900295
1	b.alv	4	pre-ind	9	18	4	alive	1	1841-1850	H401676	H900295
1	b.alv	5	pre-ind	9	17	3	alive	1	1841-1850	H401676	H900295
1	b.alv	2	pre-ind	10	18	4	alive	1	1851-1860	H401676	H900295
1	b.alv	3	pre-ind	10	17	3	alive	1	1851-1860	H401676	H900295
1	b.alv	4	pre-ind	10	18	3	alive	1	1851-1860	H401676	H900295
1	a.none	5	pre-ind	10	20	3	alive	1	1851-1860	H401676	H900295
1	b.alv	2	pre-ind	8	5	0	alive	1	1831-1840	H401678	H900295
1	b.alv	3	pre-ind	8	6	0	alive	1	1831-1840	H401678	H900295
1	b.alv	4	pre-ind	8	6	1	alive	1	1831-1840	H401678	H900295
1	b.alv	5	pre-ind	8	7	1	alive	1	1831-1840	H401678	H900295
1	b.alv	2	pre-ind	9	7	1	alive	1	1841-1850	H401678	H900295
1	b.alv	3	pre-ind	9	8	2	alive	1	1841-1850	H401678	H900295
1	b.alv	4	pre-ind	9	9	2	alive	1	1841-1850	H401678	H900295
1	b.alv	5	pre-ind	9	11	2	alive	1	1841-1850	H401678	H900295
1	b.alv	2	pre-ind	9	11	2	alive	1	1841-1850	H401678	H900295
1	b.alv	3	pre-ind	9	10	2	alive	1	1841-1850	H401678	H900295
1	b.alv	4	pre-ind	9	12	3	alive	1	1841-1850	H401678	H900295
1	b.alv	5	pre-ind	9	12	3	alive	1	1841-1850	H401678	H900295
1	b.alv	2	pre-ind	9	16	3	alive	1	1841-1850	H401678	H900295
1	b.alv	3	pre-ind	9	16	4	alive	1	1841-1850	H401678	H900295
1	b.alv	4	pre-ind	9	18	4	alive	1	1841-1850	H401678	H900295
1	b.alv	5	pre-ind	9	18	2	alive	1	1841-1850	H401678	H900295
1	a.none	2	pre-ind	10	22	1	alive	1	1851-1860	H401678	H900295
1	a.none	3	pre-ind	10	20	2	alive	1	1851-1860	H401678	H900295
1	a.none	4	pre-ind	10	20	2	alive	1	1851-1860	H401678	H900295
1	a.none	5	pre-ind	10	15	1	alive	1	1851-1860	H401678	H900295
1	a.none	2	pre-ind	10	15	1	alive	1	1851-1860	H401678	H900295
1	a.none	3	pre-ind	10	14	1	alive	1	1851-1860	H401678	H900295
1	a.none	4	pre-ind	10	14	1	alive	1	1851-1860	H401678	H900295
1	a.none	5	pre-ind	10	14	1	alive	1	1851-1860	H401678	H900295
1	a.none	2	pre-ind	9	6	0	alive	1	1841-1850	H900936	H400320
1	a.none	3	pre-ind	9	6	0	alive	1	1841-1850	H900936	H400320
1	a.none	4	pre-ind	9	7	0	alive	1	1841-1850	H900936	H400320
1	a.none	5	pre-ind	9	6	1	alive	1	1841-1850	H900936	H400320
1	a.none	2	pre-ind	10	5	1	alive	1	1851-1860	H900936	H400320
1	a.none	3	pre-ind	10	5	1	alive	1	1851-1860	H900936	H400320
1	a.none	4	pre-ind	10	4	2	alive	1	1851-1860	H900936	H400320
1	a.none	5	pre-ind	10	3	2	alive	1	1851-1860	H900936	H400320
1	a.none	2	pre-ind	10	3	2	alive	1	1851-1860	H900936	H400320
1	a.none	3	pre-ind	10	3	2	alive	1	1851-1860	H900936	H400320
1	a.none	4	pre-ind	10	3	2	alive	1	1851-1860	H900936	H400320
1	a.none	5	pre-ind	10	3	2	alive	1	1851-1860	H900936	H400320
1	b.alv	2	pre-ind	10	0	0	alive	1	1851-1860	H900960	H900318
1	b.alv	3	pre-ind	10	0	0	alive	1	1851-1860	H900960	H900318
1	b.alv	4	pre-ind	10	0	0	alive	1	1851-1860	H900960	H900318
1	b.alv	5	pre-ind	10	0	0	alive	1	1851-1860	H900960	H900318
1	a.none	2	pre-ind	10	0	1	alive	1	1851-1860	H900960	H900318
1	a.none	3	pre-ind	10	0	1	alive	1	1851-1860	H900960	H900318
1	a.none	4	pre-ind	10	0	2	alive	1	1851-1860	H900960	H900318
1	a.none	5	pre-ind	10	0	1	alive	1	1851-1860	H900960	H900318
1	a.none	2	pre-ind	11	0	2	alive	1	1861-1870	H900960	H900318
1	a.none	3	pre-ind	11	0	2	alive	1	1861-1870	H900960	H900318
1	a.none	4	pre-ind	11	0	1	alive	1	1861-1870	H900960	H900318
1	a.none	5	pre-ind	11	0	1	alive	1	1861-1870	H900960	H900318
1	b.alv	2	pre-ind	10	21	1	alive	1	1851-1860	H401683	H900295
1	b.alv	3	pre-ind	10	19	1	alive	1	1851-1860	H401683	H900295
1	b.alv	4	pre-ind	10	20	1	alive	1	1851-1860	H401683	H900295
1	a.none	5	pre-ind	10	21	2	alive	1	1851-1860	H401683	H900295
1	b.alv	2	pre-ind	10	20	1	alive	1	1851-1860	H401683	H900295
1	a.none	3	pre-ind	10	21	2	alive	1	1851-1860	H401683	H900295
1	a.none	4	pre-ind	10	21	2	alive	1	1851-1860	H401683	H900295
1	a.none	5	pre-ind	10	20	3	alive	1	1851-1860	H401683	H900295
1	a.none	2	pre-ind	10	20	3	alive	1	1851-1860	H401683	H900295
1	a.none	3	pre-ind	10	19	3	alive	1	1851-1860	H401683	H900295
1	a.none	4	pre-ind	10	19	3	alive	1	1851-1860	H401683	H900295
1	a.none	5	pre-ind	10	13	3	alive	1	1851-1860	H401683	H900295
1	a.none	2	pre-ind	10	19	3	alive	1	1851-1860	H401683	H900295
1	a.none	3	pre-ind	10	13	3	alive	1	1851-1860	H401683	H900295
1	a.none	4	pre-ind	10	11	4	alive	1	1851-1860	H401683	H900295
1	a.none	5	pre-ind	10	11	4	alive	1	1851-1860	H401683	H900295
1	a.none	2	pre-ind	11	11	4	alive	1	1861-1870	H401683	H900295
1	a.none	3	pre-ind	11	11	5	alive	1	1861-1870	H401683	H900295
1	a.none	4	pre-ind	11	11	5	alive	1	1861-1870	H401683	H900295
1	a.none	5	pre-ind	11	7	4	alive	1	1861-1870	H401683	H900295
1	a.none	2	pre-ind	11	7	4	alive	1	1861-1870	H401683	H900295
1	a.none	3	pre-ind	11	8	4	alive	1	1861-1870	H401683	H900295
1	a.none	4	pre-ind	11	8	4	alive	1	1861-1870	H401683	H900295
1	a.none	5	pre-ind	11	7	4	alive	1	1861-1870	H401683	H900295
0	a.none	2	transition	11	6	5	alive	1	1861-1870	H401683	H900295
1	a.none	2	transition	12	5	3	alive	1	1871-1880	H401683	H900295
1	a.none	3	transition	12	5	2	alive	1	1871-1880	H401683	H900295
1	a.none	4	transition	12	4	2	alive	1	1871-1880	H401683	H900295
1	a.none	5	transition	12	4	2	alive	1	1871-1880	H401683	H900295
0	a.none	2	pre-ind	11	15	1	alive	1	1861-1870	H401686	H900295
1	a.none	2	pre-ind	11	11	1	alive	1	1861-1870	H401686	H900295
1	a.none	3	pre-ind	11	11	1	alive	1	1861-1870	H401686	H900295
1	a.none	4	pre-ind	11	10	1	alive	1	1861-1870	H401686	H900295
1	a.none	5	transition	11	10	1	alive	1	1861-1870	H401686	H900295
1	a.none	2	pre-ind	11	10	1	alive	1	1861-1870	H401686	H900295
1	a.none	3	transition	11	10	1	alive	1	1861-1870	H401686	H900295
1	a.none	4	transition	11	7	1	alive	1	1861-1870	H401686	H900295
1	a.none	5	transition	11	6	2	alive	1	1861-1870	H401686	H900295
1	a.none	2	transition	12	4	2	alive	1	1871-1880	H401686	H900295
1	a.none	3	transition	12	4	2	alive	1	1871-1880	H401686	H900295
1	a.none	4	transition	12	4	2	alive	1	1871-1880	H401686	H900295
1	a.none	5	transition	12	3	2	alive	1	1871-1880	H401686	H900295
1	b.alv	2	pre-ind	9	0	1	alive	1	1841-1850	H401732	H401730
1	b.alv	3	pre-ind	9	0	1	alive	1	1841-1850	H401732	H401730
1	b.alv	4	pre-ind	9	0	2	alive	1	1841-1850	H401732	H401730
1	b.alv	5	pre-ind	9	1	2	alive	1	1841-1850	H401732	H401730
1	b.alv	2	pre-ind	9	0	2	alive	1	1841-1850	H401732	H401730
1	b.alv	3	pre-ind	9	1	2	alive	1	1841-1850	H401732	H401730
1	b.alv	4	pre-ind	9	1	3	alive	1	1841-1850	H401732	H401730
1	b.alv	5	pre-ind	9	3	3	alive	1	1841-1850	H401732	H401730
1	b.alv	2	pre-ind	9	1	3	alive	1	1841-1850	H401732	H401730
1	b.alv	3	pre-ind	9	3	3	alive	1	1841-1850	H401732	H401730
1	b.alv	4	pre-ind	9	4	3	alive	1	1841-1850	H401732	H401730
1	b.alv	5	pre-ind	9	5	3	alive	1	1841-1850	H401732	H401730
1	b.alv	2	pre-ind	10	4	3	alive	1	1851-1860	H401732	H401730
1	b.alv	3	pre-ind	10	5	3	alive	1	1851-1860	H401732	H401730
1	b.alv	4	pre-ind	10	4	3	alive	1	1851-1860	H401732	H401730
1	b.alv	5	pre-ind	10	5	4	alive	1	1851-1860	H401732	H401730
1	b.alv	2	pre-ind	10	4	3	alive	1	1851-1860	H401732	H401730
1	b.alv	3	pre-ind	10	5	4	alive	1	1851-1860	H401732	H401730
1	a.none	4	pre-ind	10	5	4	alive	1	1851-1860	H401732	H401730
0	a.none	5	pre-ind	10	5	4	alive	1	1851-1860	H401732	H401730
0	a.none	2	pre-ind	10	5	4	alive	1	1851-1860	H401732	H401730
1	a.none	2	pre-ind	10	9	0	alive	1	1851-1860	H401734	H401730
1	a.none	3	pre-ind	10	8	1	alive	1	1851-1860	H401734	H401730
1	a.none	4	pre-ind	10	8	1	alive	1	1851-1860	H401734	H401730
1	a.none	5	pre-ind	10	9	0	alive	1	1851-1860	H401734	H401730
1	a.none	2	pre-ind	11	10	1	alive	2	1861-1870	H401734	H401730
1	a.none	3	pre-ind	11	8	2	alive	2	1861-1870	H401734	H401730
1	a.none	4	pre-ind	11	7	2	alive	2	1861-1870	H401734	H401730
1	a.none	5	pre-ind	11	6	2	alive	2	1861-1870	H401734	H401730
1	a.none	2	pre-ind	11	6	2	alive	1	1861-1870	H401734	H401730
1	a.none	3	pre-ind	11	5	3	alive	1	1861-1870	H401734	H401730
1	a.none	4	pre-ind	11	4	3	alive	1	1861-1870	H401734	H401730
1	a.none	5	transition	11	4	3	alive	1	1861-1870	H401734	H401730
1	a.none	2	transition	11	4	3	alive	1	1861-1870	H401734	H401730
1	a.none	3	transition	11	4	3	alive	1	1861-1870	H401734	H401730
1	a.none	4	transition	11	4	2	alive	1	1861-1870	H401734	H401730
1	a.none	5	transition	11	3	2	alive	1	1861-1870	H401734	H401730
1	b.alv	2	pre-ind	10	5	1	alive	1	1851-1860	H401735	H401730
1	b.alv	3	pre-ind	10	6	1	alive	1	1851-1860	H401735	H401730
1	b.alv	4	pre-ind	10	7	1	alive	1	1851-1860	H401735	H401730
1	b.alv	5	pre-ind	10	6	1	alive	1	1851-1860	H401735	H401730
1	b.alv	2	pre-ind	10	7	1	alive	1	1851-1860	H401735	H401730
1	b.alv	3	pre-ind	10	6	1	alive	1	1851-1860	H401735	H401730
1	b.alv	4	pre-ind	10	8	1	alive	1	1851-1860	H401735	H401730
1	a.none	5	pre-ind	10	7	2	alive	1	1851-1860	H401735	H401730
1	a.none	2	pre-ind	10	7	2	alive	1	1851-1860	H401735	H401730
1	a.none	3	pre-ind	10	7	2	alive	1	1851-1860	H401735	H401730
1	a.none	4	pre-ind	10	7	2	alive	1	1851-1860	H401735	H401730
1	a.none	5	pre-ind	10	9	2	alive	1	1851-1860	H401735	H401730
1	a.none	2	pre-ind	11	7	3	alive	1	1861-1870	H401735	H401730
1	a.none	3	pre-ind	11	7	2	alive	1	1861-1870	H401735	H401730
1	a.none	4	pre-ind	11	6	2	alive	1	1861-1870	H401735	H401730
1	a.none	5	pre-ind	11	7	1	dead	1	1861-1870	H401735	H401730
1	a.none	2	pre-ind	10	9	0	alive	1	1851-1860	H401737	H401730
1	a.none	3	pre-ind	10	8	1	alive	1	1851-1860	H401737	H401730
1	a.none	4	pre-ind	10	8	1	alive	1	1851-1860	H401737	H401730
1	a.none	5	pre-ind	10	7	2	alive	1	1851-1860	H401737	H401730
1	a.none	2	pre-ind	10	7	2	alive	1	1851-1860	H401737	H401730
1	a.none	3	pre-ind	10	9	2	alive	1	1851-1860	H401737	H401730
1	a.none	4	pre-ind	10	8	2	alive	1	1851-1860	H401737	H401730
1	a.none	5	pre-ind	10	8	3	dead	1	1851-1860	H401737	H401730
1	a.none	2	pre-ind	11	8	2	alive	1	1861-1870	H401737	H401730
1	a.none	3	pre-ind	11	8	3	dead	1	1861-1870	H401737	H401730
1	a.none	4	pre-ind	11	8	2	dead	1	1861-1870	H401737	H401730
1	a.none	5	pre-ind	11	7	2	dead	1	1861-1870	H401737	H401730
1	a.none	2	pre-ind	10	4	1	alive	1	1851-1860	H400808	H900205
1	a.none	3	pre-ind	10	4	1	alive	1	1851-1860	H400808	H900205
1	a.none	4	pre-ind	10	5	1	alive	1	1851-1860	H400808	H900205
1	a.none	5	pre-ind	10	4	1	alive	1	1851-1860	H400808	H900205
1	a.none	2	pre-ind	10	5	1	alive	1	1851-1860	H400814	H900205
1	a.none	3	pre-ind	10	4	1	alive	1	1851-1860	H400814	H900205
0	a.none	4	pre-ind	10	4	1	alive	1	1851-1860	H400814	H900205
1	b.alv	2	pre-ind	6	0	0	alive	1	1811-1820	H900146	H900201
1	b.alv	3	pre-ind	6	0	1	alive	1	1811-1820	H900146	H900201
1	b.alv	4	pre-ind	6	1	0	alive	1	1811-1820	H900146	H900201
1	b.alv	5	pre-ind	6	0	1	alive	1	1811-1820	H900146	H900201
1	b.alv	2	pre-ind	7	2	2	alive	1	1821-1830	H900146	H900201
1	b.alv	3	pre-ind	7	2	2	alive	1	1821-1830	H900146	H900201
1	b.alv	4	pre-ind	7	3	1	alive	1	1821-1830	H900146	H900201
1	b.alv	5	pre-ind	7	2	1	alive	1	1821-1830	H900146	H900201
1	a.none	2	pre-ind	6	0	0	alive	1	1811-1820	H900455	H906522
1	a.none	3	pre-ind	6	0	1	alive	1	1811-1820	H900455	H906522
1	a.none	4	pre-ind	6	0	1	alive	1	1811-1820	H900455	H906522
1	a.none	5	pre-ind	6	0	2	alive	1	1811-1820	H900455	H906522
1	a.none	2	pre-ind	7	0	2	alive	1	1821-1830	H900455	H906522
1	a.none	3	pre-ind	7	0	2	alive	1	1821-1830	H900455	H906522
1	a.none	4	pre-ind	7	0	2	alive	1	1821-1830	H900455	H906522
1	a.none	5	pre-ind	7	0	2	alive	1	1821-1830	H900455	H906522
1	a.none	2	pre-ind	7	0	2	alive	1	1821-1830	H900455	H906522
1	a.none	3	pre-ind	7	0	2	alive	1	1821-1830	H900455	H906522
1	a.none	4	pre-ind	7	0	2	alive	1	1821-1830	H900455	H906522
1	a.none	5	pre-ind	7	0	2	alive	1	1821-1830	H900455	H906522
1	a.none	2	pre-ind	8	0	2	alive	1	1831-1840	H900455	H906522
1	a.none	3	pre-ind	8	0	2	alive	1	1831-1840	H900455	H906522
1	a.none	4	pre-ind	8	0	2	alive	1	1831-1840	H900455	H906522
1	a.none	5	pre-ind	8	0	2	alive	1	1831-1840	H900455	H906522
1	a.none	2	pre-ind	8	0	1	alive	1	1831-1840	H900455	H906522
1	a.none	3	pre-ind	8	0	1	alive	1	1831-1840	H900455	H906522
1	a.none	4	pre-ind	8	0	1	alive	1	1831-1840	H900455	H906522
1	a.none	5	pre-ind	8	0	1	alive	1	1831-1840	H900455	H906522
1	b.alv	2	pre-ind	9	0	1	alive	1	1841-1850	H401791	H900455
1	b.alv	3	pre-ind	9	0	1	alive	1	1841-1850	H401791	H900455
1	b.alv	4	pre-ind	9	0	1	alive	1	1841-1850	H401791	H900455
1	b.alv	5	pre-ind	9	0	2	alive	1	1841-1850	H401791	H900455
1	b.alv	2	pre-ind	9	0	1	alive	1	1841-1850	H401791	H900455
1	b.alv	3	pre-ind	9	0	2	alive	1	1841-1850	H401791	H900455
1	b.alv	4	pre-ind	9	0	2	alive	1	1841-1850	H401791	H900455
1	b.alv	5	pre-ind	9	0	2	alive	1	1841-1850	H401791	H900455
1	b.alv	2	pre-ind	9	0	2	alive	1	1841-1850	H401791	H900455
1	b.alv	3	pre-ind	9	0	2	alive	1	1841-1850	H401791	H900455
1	b.alv	4	pre-ind	9	0	3	alive	1	1841-1850	H401791	H900455
1	b.alv	5	pre-ind	9	0	3	alive	1	1841-1850	H401791	H900455
1	b.alv	2	pre-ind	10	1	3	alive	1	1851-1860	H401791	H900455
1	b.alv	3	pre-ind	10	3	4	alive	1	1851-1860	H401791	H900455
1	b.alv	4	pre-ind	10	1	3	alive	1	1851-1860	H401791	H900455
1	b.alv	5	pre-ind	10	3	3	alive	1	1851-1860	H401791	H900455
1	b.alv	2	pre-ind	10	3	3	alive	1	1851-1860	H401791	H900455
1	b.alv	3	pre-ind	10	3	3	alive	1	1851-1860	H401791	H900455
1	b.alv	4	pre-ind	10	5	2	alive	1	1851-1860	H401791	H900455
1	b.alv	5	pre-ind	10	5	2	alive	1	1851-1860	H401791	H900455
1	b.alv	2	pre-ind	11	6	2	alive	1	1861-1870	H401791	H900455
1	b.alv	3	pre-ind	11	7	1	alive	1	1861-1870	H401791	H900455
1	b.alv	4	transition	11	7	1	alive	1	1861-1870	H401791	H900455
1	b.alv	5	transition	11	6	1	alive	1	1861-1870	H401791	H900455
1	b.alv	2	pre-ind	10	4	0	alive	1	1851-1860	H401793	H900455
1	b.alv	3	pre-ind	10	5	1	alive	1	1851-1860	H401793	H900455
1	b.alv	4	pre-ind	10	5	1	alive	1	1851-1860	H401793	H900455
1	b.alv	5	pre-ind	10	5	2	alive	1	1851-1860	H401793	H900455
1	b.alv	2	pre-ind	10	5	2	alive	1	1851-1860	H401793	H900455
1	b.alv	3	pre-ind	10	5	2	alive	1	1851-1860	H401793	H900455
1	b.alv	4	pre-ind	10	3	3	alive	1	1851-1860	H401793	H900455
1	b.alv	5	pre-ind	10	3	3	alive	1	1851-1860	H401793	H900455
1	b.alv	2	pre-ind	11	3	3	alive	1	1861-1870	H401793	H900455
1	b.alv	3	pre-ind	11	3	3	alive	1	1861-1870	H401793	H900455
1	b.alv	4	pre-ind	11	3	3	alive	1	1861-1870	H401793	H900455
1	b.alv	5	pre-ind	11	3	3	alive	1	1861-1870	H401793	H900455
1	b.alv	2	pre-ind	11	3	3	alive	1	1861-1870	H401793	H900455
1	b.alv	3	pre-ind	11	3	3	alive	1	1861-1870	H401793	H900455
1	b.alv	4	pre-ind	11	4	4	alive	1	1861-1870	H401793	H900455
1	b.alv	5	pre-ind	11	4	4	alive	1	1861-1870	H401793	H900455
1	b.alv	2	pre-ind	11	4	4	alive	1	1861-1870	H401793	H900455
1	b.alv	3	pre-ind	11	3	5	alive	1	1861-1870	H401793	H900455
1	b.alv	4	transition	11	3	5	alive	1	1861-1870	H401793	H900455
1	b.alv	5	transition	11	3	4	alive	1	1861-1870	H401793	H900455
1	b.alv	2	transition	11	3	4	alive	1	1861-1870	H401793	H900455
1	b.alv	3	transition	11	2	5	alive	1	1861-1870	H401793	H900455
1	b.alv	4	transition	11	2	5	alive	1	1861-1870	H401793	H900455
1	a.none	5	transition	11	1	3	alive	1	1861-1870	H401793	H900455
1	a.none	2	transition	12	1	2	alive	1	1871-1880	H401793	H900455
1	a.none	3	transition	12	1	2	alive	1	1871-1880	H401793	H900455
1	a.none	4	transition	12	1	2	alive	1	1871-1880	H401793	H900455
1	a.none	5	transition	12	0	1	alive	1	1871-1880	H401793	H900455
1	b.alv	2	pre-ind	10	6	1	dead	1	1851-1860	H401794	H900455
1	b.alv	3	pre-ind	10	6	1	dead	1	1851-1860	H401794	H900455
1	b.alv	4	pre-ind	10	6	0	dead	1	1851-1860	H401794	H900455
1	b.alv	5	pre-ind	10	6	0	dead	1	1851-1860	H401794	H900455
1	b.alv	2	pre-ind	7	0	0	alive	1	1821-1830	H401288	H401286
1	b.alv	3	pre-ind	7	0	1	alive	1	1821-1830	H401288	H401286
1	b.alv	4	pre-ind	7	1	1	alive	1	1821-1830	H401288	H401286
1	b.alv	5	pre-ind	7	1	1	alive	1	1821-1830	H401288	H401286
1	b.alv	2	pre-ind	7	1	1	alive	1	1821-1830	H401288	H401286
1	b.alv	3	pre-ind	7	1	2	alive	1	1821-1830	H401288	H401286
1	b.alv	4	pre-ind	7	2	2	alive	1	1821-1830	H401288	H401286
1	b.alv	5	pre-ind	7	2	2	alive	1	1821-1830	H401288	H401286
1	b.alv	2	pre-ind	7	2	2	alive	1	1821-1830	H401288	H401286
1	b.alv	3	pre-ind	7	3	2	alive	1	1821-1830	H401288	H401286
1	b.alv	4	pre-ind	7	4	2	alive	1	1821-1830	H401288	H401286
1	b.alv	5	pre-ind	7	6	2	alive	1	1821-1830	H401288	H401286
1	b.alv	2	pre-ind	6	3	2	alive	1	1811-1820	H401201	H401200
1	b.alv	3	pre-ind	6	4	3	alive	1	1811-1820	H401201	H401200
1	b.alv	4	pre-ind	6	3	2	alive	1	1811-1820	H401201	H401200
1	b.alv	5	pre-ind	6	3	3	alive	1	1811-1820	H401201	H401200
1	b.alv	2	pre-ind	7	4	3	alive	2	1821-1830	H401201	H401200
1	b.alv	3	pre-ind	7	5	3	alive	2	1821-1830	H401201	H401200
1	b.alv	4	pre-ind	7	6	2	alive	2	1821-1830	H401201	H401200
1	b.alv	5	pre-ind	7	4	3	alive	2	1821-1830	H401201	H401200
1	b.alv	2	pre-ind	7	7	2	alive	1	1821-1830	H401201	H401200
1	b.alv	3	pre-ind	7	5	1	alive	1	1821-1830	H401201	H401200
1	b.alv	4	pre-ind	7	5	1	alive	1	1821-1830	H401201	H401200
1	a.none	5	pre-ind	7	5	1	alive	1	1821-1830	H401201	H401200
1	b.alv	2	pre-ind	5	0	1	alive	1	1801-1810	H401835	H900069
1	b.alv	3	pre-ind	5	1	1	alive	1	1801-1810	H401835	H900069
1	a.none	4	pre-ind	5	1	1	alive	1	1801-1810	H401835	H900069
1	a.none	5	pre-ind	5	2	2	alive	1	1801-1810	H401835	H900069
1	a.none	2	pre-ind	6	1	1	alive	1	1811-1820	H401835	H900069
1	a.none	3	pre-ind	6	2	2	alive	1	1811-1820	H401835	H900069
1	a.none	4	pre-ind	6	3	2	alive	1	1811-1820	H401835	H900069
1	a.none	5	pre-ind	6	3	2	alive	1	1811-1820	H401835	H900069
1	a.none	2	pre-ind	6	3	2	alive	1	1811-1820	H401835	H900069
1	a.none	3	pre-ind	6	3	3	alive	1	1811-1820	H401835	H900069
1	a.none	4	pre-ind	6	3	2	alive	1	1811-1820	H401835	H900069
1	a.none	5	pre-ind	6	4	2	alive	1	1811-1820	H401835	H900069
1	a.none	2	pre-ind	7	6	2	alive	1	1821-1830	H401835	H900069
1	a.none	3	pre-ind	7	6	2	alive	1	1821-1830	H401835	H900069
1	a.none	4	pre-ind	7	6	1	alive	1	1821-1830	H401835	H900069
1	a.none	5	pre-ind	7	5	1	alive	1	1821-1830	H401835	H900069
1	a.none	2	pre-ind	6	3	1	alive	1	1811-1820	H400741	H903066
1	a.none	3	pre-ind	6	5	2	alive	1	1811-1820	H400741	H903066
1	a.none	4	pre-ind	6	6	2	alive	1	1811-1820	H400741	H903066
1	a.none	5	pre-ind	6	6	2	alive	1	1811-1820	H400741	H903066
1	a.none	2	pre-ind	6	6	2	alive	1	1811-1820	H400741	H903066
1	a.none	3	pre-ind	6	6	2	alive	1	1811-1820	H400741	H903066
0	a.none	4	pre-ind	6	8	3	alive	1	1811-1820	H400741	H903066
1	a.none	2	pre-ind	6	10	2	alive	1	1811-1820	H400741	H903066
1	a.none	3	pre-ind	6	10	3	alive	1	1811-1820	H400741	H903066
1	a.none	4	pre-ind	6	12	3	alive	1	1811-1820	H400741	H903066
1	a.none	5	pre-ind	6	11	3	alive	1	1811-1820	H400741	H903066
1	a.none	2	pre-ind	7	11	3	alive	1	1821-1830	H400741	H903066
1	a.none	3	pre-ind	7	12	5	alive	1	1821-1830	H400741	H903066
1	a.none	4	pre-ind	7	12	5	alive	1	1821-1830	H400741	H903066
1	a.none	5	pre-ind	7	13	5	alive	1	1821-1830	H400741	H903066
1	a.none	2	pre-ind	7	13	5	alive	2	1821-1830	H400741	H903066
1	a.none	3	pre-ind	7	12	4	alive	2	1821-1830	H400741	H903066
1	a.none	4	pre-ind	7	13	4	alive	2	1821-1830	H400741	H903066
1	a.none	5	pre-ind	7	11	3	alive	2	1821-1830	H400741	H903066
1	a.none	2	pre-ind	7	13	5	alive	2	1821-1830	H400741	H903066
1	a.none	3	pre-ind	7	12	4	alive	2	1821-1830	H400741	H903066
1	a.none	4	pre-ind	7	13	4	alive	2	1821-1830	H400741	H903066
1	a.none	5	pre-ind	7	11	3	alive	2	1821-1830	H400741	H903066
1	b.alv	2	pre-ind	9	2	2	alive	1	1841-1850	H900393	H900260
1	b.alv	3	pre-ind	9	2	3	alive	1	1841-1850	H900393	H900260
1	b.alv	4	pre-ind	9	2	2	alive	1	1841-1850	H900393	H900260
1	b.alv	5	pre-ind	9	4	3	alive	1	1841-1850	H900393	H900260
1	b.alv	2	pre-ind	9	5	3	alive	1	1841-1850	H900393	H900260
1	b.alv	3	pre-ind	9	6	3	alive	1	1841-1850	H900393	H900260
1	b.alv	4	pre-ind	9	5	3	alive	1	1841-1850	H900393	H900260
1	a.none	5	pre-ind	9	7	3	alive	1	1841-1850	H900393	H900260
1	b.alv	2	pre-ind	9	0	0	alive	1	1841-1850	H904045	H401882
1	b.alv	3	pre-ind	9	0	0	alive	1	1841-1850	H904045	H401882
1	b.alv	4	pre-ind	9	0	1	alive	1	1841-1850	H904045	H401882
1	b.alv	5	pre-ind	9	0	1	alive	1	1841-1850	H904045	H401882
1	b.alv	2	pre-ind	9	0	1	alive	1	1841-1850	H904045	H401882
1	b.alv	3	pre-ind	9	1	2	alive	1	1841-1850	H904045	H401882
1	b.alv	4	pre-ind	9	1	1	alive	1	1841-1850	H904045	H401882
1	b.alv	5	pre-ind	9	2	2	alive	1	1841-1850	H904045	H401882
1	b.alv	2	pre-ind	10	4	2	alive	1	1851-1860	H904045	H401882
1	b.alv	3	pre-ind	10	4	2	alive	1	1851-1860	H904045	H401882
1	b.alv	4	pre-ind	10	5	3	alive	1	1851-1860	H904045	H401882
1	b.alv	5	pre-ind	10	4	2	alive	1	1851-1860	H904045	H401882
1	b.alv	2	pre-ind	10	7	1	alive	1	1851-1860	H401734	H401730
1	b.alv	3	pre-ind	10	7	0	alive	1	1851-1860	H401734	H401730
0	b.alv	4	pre-ind	10	8	1	alive	1	1851-1860	H401734	H401730
1	a.none	2	pre-ind	11	9	1	alive	1	1861-1870	H401889	H401882
1	a.none	3	pre-ind	11	8	1	alive	1	1861-1870	H401889	H401882
1	a.none	4	pre-ind	11	8	2	alive	1	1861-1870	H401889	H401882
1	a.none	5	pre-ind	11	8	2	alive	1	1861-1870	H401889	H401882
1	a.none	2	pre-ind	11	8	2	alive	1	1861-1870	H401889	H401882
1	a.none	3	pre-ind	11	8	2	alive	1	1861-1870	H401889	H401882
1	a.none	4	pre-ind	11	7	3	alive	1	1861-1870	H401889	H401882
1	a.none	5	pre-ind	11	7	3	alive	1	1861-1870	H401889	H401882
1	a.none	2	pre-ind	11	7	3	alive	1	1861-1870	H401889	H401882
0	a.none	3	pre-ind	11	7	3	alive	1	1861-1870	H401889	H401882
1	a.none	2	transition	11	8	2	alive	1	1861-1870	H401889	H401882
1	a.none	3	transition	11	8	3	alive	1	1861-1870	H401889	H401882
1	a.none	4	transition	11	7	3	alive	1	1861-1870	H401889	H401882
1	a.none	5	transition	11	6	3	alive	1	1861-1870	H401889	H401882
1	a.none	2	transition	12	6	3	alive	1	1871-1880	H401889	H401882
1	a.none	3	transition	12	7	3	alive	1	1871-1880	H401889	H401882
1	a.none	4	transition	12	5	3	alive	1	1871-1880	H401889	H401882
0	a.none	5	transition	12	5	2	alive	1	1871-1880	H401889	H401882
1	b.alv	2	pre-ind	10	0	0	alive	1	1851-1860	H900987	H400938
1	b.alv	3	pre-ind	10	0	0	alive	1	1851-1860	H900987	H400938
1	b.alv	4	pre-ind	10	0	1	alive	1	1851-1860	H900987	H400938
1	b.alv	5	pre-ind	10	0	1	alive	1	1851-1860	H900987	H400938
1	b.alv	2	pre-ind	11	0	1	alive	1	1861-1870	H900987	H400938
1	b.alv	3	pre-ind	11	0	1	alive	1	1861-1870	H900987	H400938
1	b.alv	4	pre-ind	11	0	1	alive	1	1861-1870	H900987	H400938
1	b.alv	5	pre-ind	11	0	1	alive	1	1861-1870	H900987	H400938
1	b.alv	2	pre-ind	7	7	4	alive	1	1821-1830	H900260	H900743
1	b.alv	3	pre-ind	7	7	5	alive	1	1821-1830	H900260	H900743
1	b.alv	4	pre-ind	7	9	5	alive	1	1821-1830	H900260	H900743
1	b.alv	5	pre-ind	7	9	4	alive	1	1821-1830	H900260	H900743
1	a.none	2	pre-ind	7	8	5	alive	1	1821-1830	H900260	H900743
1	a.none	3	pre-ind	7	8	5	alive	1	1821-1830	H900260	H900743
1	a.none	4	pre-ind	7	8	4	alive	1	1821-1830	H900260	H900743
1	a.none	5	pre-ind	7	8	3	alive	1	1821-1830	H900260	H900743
1	a.none	2	pre-ind	7	8	5	alive	1	1821-1830	H900260	H900743
1	a.none	3	pre-ind	7	8	4	alive	1	1821-1830	H900260	H900743
1	a.none	4	pre-ind	7	8	3	alive	1	1821-1830	H900260	H900743
1	a.none	5	pre-ind	7	8	3	alive	1	1821-1830	H900260	H900743
1	b.alv	2	pre-ind	8	1	0	alive	1	1831-1840	H900393	H900260
1	b.alv	3	pre-ind	8	1	1	alive	1	1831-1840	H900393	H900260
1	b.alv	4	pre-ind	8	2	1	alive	1	1831-1840	H900393	H900260
1	b.alv	5	pre-ind	8	2	2	alive	1	1831-1840	H900393	H900260
1	b.alv	2	pre-ind	9	2	2	alive	1	1841-1850	H900393	H900260
1	b.alv	3	pre-ind	9	2	2	alive	1	1841-1850	H900393	H900260
1	b.alv	4	pre-ind	9	2	2	alive	1	1841-1850	H900393	H900260
1	b.alv	5	pre-ind	9	2	3	alive	1	1841-1850	H900393	H900260
1	a.none	2	pre-ind	6	1	1	alive	1	1811-1820	H900334	H400374
1	a.none	3	pre-ind	6	1	1	alive	1	1811-1820	H900334	H400374
1	a.none	4	pre-ind	6	2	1	alive	1	1811-1820	H900334	H400374
1	a.none	5	pre-ind	6	2	2	alive	1	1811-1820	H900334	H400374
1	a.none	2	pre-ind	6	2	1	alive	1	1811-1820	H900334	H400374
1	a.none	3	pre-ind	6	2	2	alive	1	1811-1820	H900334	H400374
1	a.none	4	pre-ind	6	2	2	alive	1	1811-1820	H900334	H400374
1	a.none	5	pre-ind	6	3	2	alive	1	1811-1820	H900334	H400374
0	a.none	2	pre-ind	7	4	3	alive	1	1821-1830	H900334	H400374
1	a.none	2	pre-ind	7	4	2	alive	1	1821-1830	H900334	H400374
1	a.none	3	pre-ind	7	4	3	alive	1	1821-1830	H900334	H400374
1	a.none	4	pre-ind	7	5	3	alive	1	1821-1830	H900334	H400374
1	a.none	5	pre-ind	7	6	3	alive	1	1821-1830	H900334	H400374
1	a.none	2	pre-ind	7	6	3	alive	1	1821-1830	H900334	H400374
0	a.none	3	pre-ind	7	6	3	alive	1	1821-1830	H900334	H400374
1	a.none	2	pre-ind	8	6	1	alive	1	1831-1840	H900334	H400374
1	a.none	3	pre-ind	8	6	1	alive	1	1831-1840	H900334	H400374
1	a.none	4	pre-ind	8	5	1	alive	1	1831-1840	H900334	H400374
1	a.none	5	pre-ind	8	5	1	alive	1	1831-1840	H900334	H400374
1	b.alv	2	pre-ind	9	0	1	alive	1	1841-1850	H900582	H903485
1	b.alv	3	pre-ind	9	1	1	alive	1	1841-1850	H900582	H903485
1	b.alv	4	pre-ind	9	1	2	alive	1	1841-1850	H900582	H903485
1	b.alv	5	pre-ind	9	2	2	alive	1	1841-1850	H900582	H903485
1	b.alv	2	pre-ind	9	1	2	alive	1	1841-1850	H900582	H903485
1	b.alv	3	pre-ind	9	2	2	alive	1	1841-1850	H900582	H903485
1	b.alv	4	pre-ind	9	2	3	alive	1	1841-1850	H900582	H903485
1	b.alv	5	pre-ind	9	3	3	alive	1	1841-1850	H900582	H903485
1	b.alv	2	pre-ind	9	2	3	alive	1	1841-1850	H900582	H903485
1	b.alv	3	pre-ind	9	3	3	alive	1	1841-1850	H900582	H903485
1	a.none	4	pre-ind	9	3	3	alive	1	1841-1850	H900582	H903485
1	a.none	5	pre-ind	9	4	3	alive	1	1841-1850	H900582	H903485
1	a.none	2	pre-ind	9	4	3	alive	1	1841-1850	H900582	H903485
1	a.none	3	pre-ind	9	4	4	alive	1	1841-1850	H900582	H903485
1	a.none	4	pre-ind	9	4	4	alive	1	1841-1850	H900582	H903485
1	a.none	5	pre-ind	9	4	5	alive	1	1841-1850	H900582	H903485
1	a.none	2	pre-ind	10	4	5	alive	1	1851-1860	H900582	H903485
0	a.none	3	pre-ind	10	4	5	alive	1	1851-1860	H900582	H903485
1	a.none	2	pre-ind	10	6	3	alive	1	1851-1860	H900582	H903485
1	a.none	3	pre-ind	10	5	4	alive	1	1851-1860	H900582	H903485
1	a.none	4	pre-ind	10	5	3	alive	1	1851-1860	H900582	H903485
1	a.none	5	pre-ind	10	3	3	alive	1	1851-1860	H900582	H903485
1	a.none	2	pre-ind	10	3	3	alive	1	1851-1860	H900582	H903485
1	a.none	3	pre-ind	10	3	3	alive	1	1851-1860	H900582	H903485
1	a.none	4	pre-ind	10	3	3	alive	1	1851-1860	H900582	H903485
1	a.none	5	pre-ind	10	3	3	alive	1	1851-1860	H900582	H903485
1	a.none	2	pre-ind	11	3	3	alive	1	1861-1870	H900582	H903485
1	a.none	3	pre-ind	11	2	3	alive	1	1861-1870	H900582	H903485
1	a.none	4	pre-ind	11	2	3	alive	1	1861-1870	H900582	H903485
1	a.none	5	pre-ind	11	1	3	alive	1	1861-1870	H900582	H903485
1	a.none	2	pre-ind	11	0	3	alive	1	1861-1870	H900582	H903485
1	a.none	3	pre-ind	11	0	3	alive	1	1861-1870	H900582	H903485
1	a.none	4	pre-ind	11	0	3	alive	1	1861-1870	H900582	H903485
1	a.none	5	transition	11	0	2	alive	1	1861-1870	H900582	H903485
1	b.alv	2	pre-ind	7	0	1	alive	1	1821-1830	H402025	H901423
1	b.alv	3	pre-ind	7	0	1	alive	1	1821-1830	H402025	H901423
1	b.alv	4	pre-ind	7	0	1	alive	1	1821-1830	H402025	H901423
1	b.alv	5	pre-ind	7	0	3	alive	1	1821-1830	H402025	H901423
1	b.alv	2	pre-ind	7	0	1	alive	1	1821-1830	H402025	H901423
1	b.alv	3	pre-ind	7	0	3	alive	1	1821-1830	H402025	H901423
1	b.alv	4	pre-ind	7	0	3	alive	1	1821-1830	H402025	H901423
1	b.alv	5	pre-ind	7	0	4	alive	1	1821-1830	H402025	H901423
1	b.alv	2	pre-ind	7	0	4	alive	2	1821-1830	H402025	H901423
1	b.alv	3	pre-ind	7	1	4	alive	2	1821-1830	H402025	H901423
1	b.alv	4	pre-ind	7	1	4	alive	2	1821-1830	H402025	H901423
1	b.alv	5	pre-ind	7	1	4	alive	2	1821-1830	H402025	H901423
1	b.alv	2	pre-ind	7	0	4	alive	2	1821-1830	H402025	H901423
1	b.alv	3	pre-ind	7	1	4	alive	2	1821-1830	H402025	H901423
1	b.alv	4	pre-ind	7	1	4	alive	2	1821-1830	H402025	H901423
1	b.alv	5	pre-ind	7	1	4	alive	2	1821-1830	H402025	H901423
1	b.alv	2	pre-ind	7	1	4	alive	1	1821-1830	H402025	H901423
1	b.alv	3	pre-ind	7	1	4	alive	1	1821-1830	H402025	H901423
1	b.alv	4	pre-ind	7	2	5	alive	1	1821-1830	H402025	H901423
1	b.alv	5	pre-ind	7	2	5	alive	1	1821-1830	H402025	H901423
1	b.alv	2	pre-ind	8	3	5	alive	1	1831-1840	H402025	H901423
1	b.alv	3	pre-ind	8	3	5	alive	1	1831-1840	H402025	H901423
1	b.alv	4	pre-ind	8	4	5	alive	1	1831-1840	H402025	H901423
1	b.alv	5	pre-ind	8	4	4	alive	1	1831-1840	H402025	H901423
1	a.none	2	pre-ind	6	0	0	alive	1	1811-1820	H400448	H900065
1	a.none	3	pre-ind	6	0	0	alive	1	1811-1820	H400448	H900065
1	a.none	4	pre-ind	6	0	0	alive	1	1811-1820	H400448	H900065
0	a.none	5	pre-ind	6	0	1	alive	1	1811-1820	H400448	H900065
1	a.none	2	pre-ind	7	0	0	alive	1	1821-1830	H400448	H900065
1	a.none	3	pre-ind	7	0	0	alive	1	1821-1830	H400448	H900065
1	a.none	4	pre-ind	7	0	1	alive	1	1821-1830	H400448	H900065
1	a.none	5	pre-ind	7	0	1	alive	1	1821-1830	H400448	H900065
1	a.none	2	pre-ind	7	0	1	alive	1	1821-1830	H400448	H900065
1	a.none	3	pre-ind	7	0	2	alive	1	1821-1830	H400448	H900065
1	a.none	4	pre-ind	7	0	2	alive	1	1821-1830	H400448	H900065
1	a.none	5	pre-ind	7	0	2	alive	1	1821-1830	H400448	H900065
1	b.alv	2	pre-ind	7	0	1	alive	1	1821-1830	H400860	H400859
1	b.alv	3	pre-ind	7	0	2	alive	1	1821-1830	H400860	H400859
1	b.alv	4	pre-ind	7	1	2	alive	1	1821-1830	H400860	H400859
1	b.alv	5	pre-ind	7	2	2	alive	1	1821-1830	H400860	H400859
1	b.alv	2	pre-ind	7	2	2	alive	1	1821-1830	H400860	H400859
1	b.alv	3	pre-ind	7	3	3	alive	1	1821-1830	H400860	H400859
1	b.alv	4	pre-ind	7	2	3	alive	1	1821-1830	H400860	H400859
1	b.alv	5	pre-ind	7	3	4	alive	1	1821-1830	H400860	H400859
0	b.alv	2	pre-ind	7	3	4	alive	1	1821-1830	H400860	H400859
1	b.alv	2	pre-ind	7	2	0	alive	1	1821-1830	H401241	H401236
1	b.alv	3	pre-ind	7	2	0	alive	1	1821-1830	H401241	H401236
1	b.alv	4	pre-ind	7	2	0	alive	1	1821-1830	H401241	H401236
1	b.alv	5	pre-ind	7	2	0	alive	1	1821-1830	H401241	H401236
1	b.alv	2	pre-ind	10	1	1	alive	1	1851-1860	H900554	H402204
1	b.alv	3	pre-ind	10	1	0	alive	1	1851-1860	H900554	H402204
1	b.alv	4	pre-ind	10	2	1	alive	1	1851-1860	H900554	H402204
1	b.alv	5	pre-ind	10	2	1	alive	1	1851-1860	H900554	H402204
1	b.alv	2	pre-ind	11	5	3	alive	1	1861-1870	H900554	H402204
1	b.alv	3	pre-ind	11	5	3	alive	1	1861-1870	H900554	H402204
1	b.alv	4	pre-ind	11	5	4	alive	1	1861-1870	H900554	H402204
1	b.alv	5	pre-ind	11	7	3	alive	1	1861-1870	H900554	H402204
1	b.alv	2	transition	11	10	4	alive	1	1861-1870	H900554	H402204
1	b.alv	3	transition	11	11	3	alive	1	1861-1870	H900554	H402204
1	b.alv	4	transition	11	11	4	alive	1	1861-1870	H900554	H402204
1	b.alv	5	transition	11	13	4	alive	1	1861-1870	H900554	H402204
1	b.alv	2	pre-ind	7	8	0	alive	1	1821-1830	H401208	H401200
1	b.alv	3	pre-ind	7	7	0	alive	1	1821-1830	H401208	H401200
1	b.alv	4	pre-ind	7	6	0	alive	1	1821-1830	H401208	H401200
1	b.alv	5	pre-ind	7	7	2	alive	1	1821-1830	H401208	H401200
1	a.none	2	pre-ind	8	5	1	alive	1	1831-1840	H401208	H401200
1	a.none	3	pre-ind	8	5	2	alive	1	1831-1840	H401208	H401200
1	a.none	4	pre-ind	8	6	2	alive	1	1831-1840	H401208	H401200
1	a.none	5	pre-ind	8	8	3	alive	1	1831-1840	H401208	H401200
1	a.none	2	pre-ind	8	8	3	alive	1	1831-1840	H401208	H401200
1	a.none	3	pre-ind	8	7	3	alive	1	1831-1840	H401208	H401200
1	a.none	4	pre-ind	8	6	3	alive	1	1831-1840	H401208	H401200
1	a.none	5	pre-ind	8	6	3	alive	1	1831-1840	H401208	H401200
1	a.none	2	pre-ind	8	6	3	alive	1	1831-1840	H401208	H401200
1	a.none	3	pre-ind	8	6	3	alive	1	1831-1840	H401208	H401200
1	a.none	4	pre-ind	8	6	2	alive	1	1831-1840	H401208	H401200
1	a.none	5	pre-ind	8	7	2	alive	1	1831-1840	H401208	H401200
1	a.none	2	pre-ind	9	4	3	alive	1	1841-1850	H401208	H401200
1	a.none	3	pre-ind	9	3	3	alive	1	1841-1850	H401208	H401200
1	a.none	4	pre-ind	9	4	3	alive	1	1841-1850	H401208	H401200
1	a.none	5	pre-ind	9	4	2	alive	1	1841-1850	H401208	H401200
1	a.none	2	pre-ind	8	2	1	alive	1	1831-1840	H402067	H900103
1	a.none	3	pre-ind	8	2	1	alive	1	1831-1840	H402067	H900103
1	a.none	4	pre-ind	8	3	1	alive	1	1831-1840	H402067	H900103
1	a.none	5	pre-ind	8	3	1	alive	1	1831-1840	H402067	H900103
1	a.none	2	pre-ind	8	3	1	alive	1	1831-1840	H402067	H900103
1	a.none	3	pre-ind	8	3	1	alive	1	1831-1840	H402067	H900103
1	a.none	4	pre-ind	8	2	2	alive	1	1831-1840	H402067	H900103
1	a.none	5	pre-ind	8	3	2	alive	1	1831-1840	H402067	H900103
1	a.none	2	pre-ind	8	3	2	alive	1	1831-1840	H402067	H900103
1	a.none	3	pre-ind	8	3	2	alive	1	1831-1840	H402067	H900103
1	a.none	4	pre-ind	8	3	2	alive	1	1831-1840	H402067	H900103
1	a.none	5	pre-ind	8	4	2	alive	1	1831-1840	H402067	H900103
1	a.none	2	pre-ind	9	4	2	alive	1	1841-1850	H402067	H900103
1	a.none	3	pre-ind	9	4	2	alive	1	1841-1850	H402067	H900103
1	a.none	4	pre-ind	9	4	1	alive	1	1841-1850	H402067	H900103
1	a.none	5	pre-ind	9	4	1	alive	1	1841-1850	H402067	H900103
1	b.alv	2	pre-ind	10	1	0	alive	1	1851-1860	H402068	H402067
0	b.alv	3	pre-ind	10	1	1	alive	1	1851-1860	H402068	H402067
1	a.none	2	pre-ind	10	2	1	alive	1	1851-1860	H402068	H402067
1	a.none	3	pre-ind	10	2	1	alive	1	1851-1860	H402068	H402067
1	a.none	4	pre-ind	10	2	1	alive	1	1851-1860	H402068	H402067
1	a.none	5	pre-ind	10	2	1	alive	1	1851-1860	H402068	H402067
1	a.none	2	pre-ind	10	2	1	alive	1	1851-1860	H402068	H402067
1	a.none	3	pre-ind	10	2	1	alive	1	1851-1860	H402068	H402067
1	a.none	4	pre-ind	10	3	2	alive	1	1851-1860	H402068	H402067
1	a.none	5	pre-ind	10	3	2	alive	1	1851-1860	H402068	H402067
1	a.none	2	pre-ind	11	3	2	alive	1	1861-1870	H402068	H402067
1	a.none	3	pre-ind	11	3	3	alive	1	1861-1870	H402068	H402067
1	a.none	4	pre-ind	11	3	3	alive	1	1861-1870	H402068	H402067
1	a.none	5	pre-ind	11	4	3	alive	1	1861-1870	H402068	H402067
1	a.none	2	pre-ind	11	4	3	alive	1	1861-1870	H402068	H402067
1	a.none	3	pre-ind	11	4	3	alive	1	1861-1870	H402068	H402067
1	a.none	4	pre-ind	11	4	3	alive	1	1861-1870	H402068	H402067
1	a.none	5	pre-ind	11	4	3	alive	1	1861-1870	H402068	H402067
1	a.none	2	transition	12	4	1	alive	1	1871-1880	H402068	H402067
1	a.none	3	transition	12	4	1	alive	1	1871-1880	H402068	H402067
1	a.none	4	transition	12	3	0	alive	1	1871-1880	H402068	H402067
1	a.none	5	transition	12	3	0	alive	1	1871-1880	H402068	H402067
1	b.alv	2	pre-ind	10	2	0	alive	1	1851-1860	H402069	H402067
1	b.alv	3	pre-ind	10	1	0	alive	1	1851-1860	H402069	H402067
1	a.none	4	pre-ind	10	2	1	alive	1	1851-1860	H402069	H402067
1	a.none	5	pre-ind	10	2	1	alive	1	1851-1860	H402069	H402067
1	a.none	2	pre-ind	10	2	1	alive	1	1851-1860	H402069	H402067
1	a.none	3	pre-ind	10	2	1	alive	1	1851-1860	H402069	H402067
1	a.none	4	pre-ind	10	3	2	alive	1	1851-1860	H402069	H402067
1	a.none	5	pre-ind	10	3	2	alive	1	1851-1860	H402069	H402067
0	b.alv	2	pre-ind	10	0	0	alive	1	1851-1860	H900963	H402088
1	a.none	2	pre-ind	8	0	2	alive	1	1831-1840	H903220	H801019
1	a.none	3	pre-ind	8	0	2	alive	1	1831-1840	H903220	H801019
1	a.none	4	pre-ind	8	0	2	alive	1	1831-1840	H903220	H801019
1	a.none	5	pre-ind	8	0	3	alive	1	1831-1840	H903220	H801019
1	a.none	2	pre-ind	8	0	2	alive	2	1831-1840	H903220	H801019
1	a.none	3	pre-ind	8	0	3	alive	2	1831-1840	H903220	H801019
1	a.none	4	pre-ind	8	0	3	alive	2	1831-1840	H903220	H801019
1	a.none	5	pre-ind	8	0	3	alive	2	1831-1840	H903220	H801019
1	a.none	2	pre-ind	8	0	3	alive	1	1831-1840	H903220	H801019
1	a.none	3	pre-ind	8	0	3	alive	1	1831-1840	H903220	H801019
1	a.none	4	pre-ind	8	0	3	alive	1	1831-1840	H903220	H801019
1	a.none	5	pre-ind	8	0	3	alive	1	1831-1840	H903220	H801019
1	a.none	2	pre-ind	8	3	1	alive	1	1831-1840	H402104	H401342
1	a.none	3	pre-ind	8	4	2	alive	1	1831-1840	H402104	H401342
1	a.none	4	pre-ind	8	4	2	alive	1	1831-1840	H402104	H401342
1	a.none	5	pre-ind	8	2	3	alive	1	1831-1840	H402104	H401342
1	a.none	2	pre-ind	8	2	3	alive	1	1831-1840	H402104	H401342
1	a.none	3	pre-ind	8	2	3	alive	1	1831-1840	H402104	H401342
1	a.none	4	pre-ind	8	2	3	alive	1	1831-1840	H402104	H401342
1	a.none	5	pre-ind	8	2	4	alive	1	1831-1840	H402104	H401342
1	a.none	2	pre-ind	9	2	3	alive	1	1841-1850	H402104	H401342
1	a.none	3	pre-ind	9	2	4	alive	1	1841-1850	H402104	H401342
1	a.none	4	pre-ind	9	3	3	alive	1	1841-1850	H402104	H401342
1	a.none	5	pre-ind	9	3	3	alive	1	1841-1850	H402104	H401342
1	a.none	2	pre-ind	9	3	3	alive	1	1841-1850	H402104	H401342
1	a.none	3	pre-ind	9	3	4	alive	1	1841-1850	H402104	H401342
1	a.none	4	pre-ind	9	3	4	alive	1	1841-1850	H402104	H401342
1	a.none	5	pre-ind	9	2	2	alive	1	1841-1850	H402104	H401342
0	a.none	2	pre-ind	10	2	2	alive	1	1851-1860	H402104	H401342
1	a.none	2	pre-ind	5	1	3	alive	1	1801-1810	H903268	H801022
1	a.none	3	pre-ind	5	2	4	alive	1	1801-1810	H903268	H801022
1	a.none	4	pre-ind	5	1	4	alive	1	1801-1810	H903268	H801022
1	a.none	5	pre-ind	5	2	4	alive	1	1801-1810	H903268	H801022
1	a.none	2	pre-ind	8	0	3	alive	1	1831-1840	H402126	H903268
1	a.none	3	pre-ind	8	0	3	alive	1	1831-1840	H402126	H903268
1	a.none	4	pre-ind	8	0	3	alive	1	1831-1840	H402126	H903268
1	a.none	5	pre-ind	8	0	3	alive	1	1831-1840	H402126	H903268
1	a.none	2	pre-ind	9	0	5	alive	1	1841-1850	H402126	H903268
1	a.none	3	pre-ind	9	0	4	alive	1	1841-1850	H402126	H903268
1	a.none	4	pre-ind	9	0	4	alive	1	1841-1850	H402126	H903268
1	a.none	5	pre-ind	9	0	3	alive	1	1841-1850	H402126	H903268
1	a.none	2	transition	11	0	0	alive	1	1861-1870	H900555	H400964
1	a.none	3	transition	11	0	0	alive	1	1861-1870	H900555	H400964
1	a.none	4	transition	11	0	1	alive	1	1861-1870	H900555	H400964
1	a.none	5	transition	11	0	1	alive	1	1861-1870	H900555	H400964
1	a.none	2	transition	12	0	1	alive	1	1871-1880	H900555	H400964
0	a.none	3	transition	12	0	1	alive	1	1871-1880	H900555	H400964
1	a.none	2	transition	12	0	1	alive	1	1871-1880	H900555	H400964
1	a.none	3	transition	12	0	1	alive	1	1871-1880	H900555	H400964
1	a.none	4	transition	12	0	1	alive	1	1871-1880	H900555	H400964
1	a.none	5	transition	12	0	1	alive	1	1871-1880	H900555	H400964
1	b.alv	2	pre-ind	7	7	0	alive	1	1821-1830	H400862	H400859
1	b.alv	3	pre-ind	7	6	1	alive	1	1821-1830	H400862	H400859
1	b.alv	4	pre-ind	7	6	1	alive	1	1821-1830	H400862	H400859
1	b.alv	5	pre-ind	7	6	1	alive	1	1821-1830	H400862	H400859
1	b.alv	2	pre-ind	8	7	2	alive	1	1831-1840	H400862	H400859
1	b.alv	3	pre-ind	8	5	4	alive	1	1831-1840	H400862	H400859
1	b.alv	4	pre-ind	8	6	3	alive	1	1831-1840	H400862	H400859
1	b.alv	5	pre-ind	8	6	3	alive	1	1831-1840	H400862	H400859
1	b.alv	2	pre-ind	8	6	3	alive	2	1831-1840	H400862	H400859
1	b.alv	3	pre-ind	8	5	3	alive	2	1831-1840	H400862	H400859
1	b.alv	4	pre-ind	8	5	3	alive	2	1831-1840	H400862	H400859
1	b.alv	5	pre-ind	8	4	3	alive	2	1831-1840	H400862	H400859
1	b.alv	2	transition	12	3	0	alive	1	1871-1880	H903648	H903644
1	a.none	3	transition	12	5	0	alive	1	1871-1880	H903648	H903644
1	a.none	4	transition	12	5	1	alive	1	1871-1880	H903648	H903644
1	a.none	5	transition	12	5	1	alive	1	1871-1880	H903648	H903644
1	a.none	2	transition	13	5	1	alive	1	1881-1890	H903648	H903644
0	a.none	3	transition	13	5	1	alive	1	1881-1890	H903648	H903644
1	a.none	2	pre-ind	9	0	3	alive	1	1841-1850	H400880	H901195
1	a.none	3	pre-ind	9	0	3	alive	1	1841-1850	H400880	H901195
1	a.none	4	pre-ind	9	0	3	alive	1	1841-1850	H400880	H901195
1	a.none	5	pre-ind	9	0	2	alive	1	1841-1850	H400880	H901195
1	a.none	2	pre-ind	9	0	3	alive	1	1841-1850	H400880	H901195
1	a.none	3	pre-ind	9	0	2	alive	1	1841-1850	H400880	H901195
1	a.none	4	pre-ind	9	0	2	alive	1	1841-1850	H400880	H901195
1	a.none	5	pre-ind	9	1	2	alive	1	1841-1850	H400880	H901195
1	b.alv	2	transition	11	0	0	alive	1	1861-1870	H402278	H402277
1	b.alv	3	transition	11	0	1	alive	1	1861-1870	H402278	H402277
1	b.alv	4	transition	11	0	1	alive	1	1861-1870	H402278	H402277
1	b.alv	5	transition	11	0	1	alive	1	1861-1870	H402278	H402277
1	b.alv	2	transition	12	0	1	alive	1	1871-1880	H402278	H402277
1	b.alv	3	transition	12	0	2	alive	1	1871-1880	H402278	H402277
1	b.alv	4	transition	12	0	2	alive	1	1871-1880	H402278	H402277
1	b.alv	5	transition	12	0	2	alive	1	1871-1880	H402278	H402277
1	b.alv	2	transition	12	0	2	alive	1	1871-1880	H402278	H402277
1	b.alv	3	transition	12	0	2	alive	1	1871-1880	H402278	H402277
1	b.alv	4	transition	12	0	3	alive	1	1871-1880	H402278	H402277
1	b.alv	5	transition	12	0	2	alive	1	1871-1880	H402278	H402277
1	b.alv	2	transition	13	0	2	alive	1	1881-1890	H402278	H402277
1	b.alv	3	transition	13	1	2	alive	1	1881-1890	H402278	H402277
1	b.alv	4	transition	13	1	1	alive	1	1881-1890	H402278	H402277
1	b.alv	5	transition	13	2	1	alive	1	1881-1890	H402278	H402277
1	a.none	4	transition	12	8	4	alive	1	1871-1880	H402168	H400880
1	a.none	5	transition	12	8	4	alive	1	1871-1880	H402168	H400880
1	a.none	2	transition	12	8	4	alive	1	1871-1880	H402168	H400880
1	a.none	3	transition	12	8	4	alive	1	1871-1880	H402168	H400880
1	a.none	4	transition	12	8	5	alive	1	1871-1880	H402168	H400880
1	a.none	5	transition	12	9	5	alive	1	1871-1880	H402168	H400880
1	a.none	2	transition	12	8	5	alive	1	1871-1880	H402168	H400880
1	a.none	3	transition	12	9	5	alive	1	1871-1880	H402168	H400880
1	a.none	4	transition	12	8	5	alive	1	1871-1880	H402168	H400880
1	a.none	5	transition	12	9	6	alive	1	1871-1880	H402168	H400880
1	a.none	2	transition	12	8	5	alive	1	1871-1880	H402168	H400880
0	a.none	3	transition	12	9	6	alive	1	1871-1880	H402168	H400880
1	a.none	2	transition	13	7	5	alive	1	1881-1890	H402168	H400880
1	a.none	3	transition	13	7	4	alive	1	1881-1890	H402168	H400880
1	a.none	4	transition	13	5	5	alive	1	1881-1890	H402168	H400880
1	a.none	5	transition	13	5	4	alive	1	1881-1890	H402168	H400880
1	b.alv	2	pre-ind	8	6	1	alive	1	1831-1840	H401583	H401577
1	b.alv	3	pre-ind	8	6	1	alive	1	1831-1840	H401583	H401577
1	b.alv	4	pre-ind	8	6	2	alive	1	1831-1840	H401583	H401577
1	b.alv	5	pre-ind	8	6	2	alive	1	1831-1840	H401583	H401577
1	b.alv	2	pre-ind	8	6	2	alive	1	1831-1840	H401583	H401577
1	b.alv	3	pre-ind	8	6	2	alive	1	1831-1840	H401583	H401577
1	b.alv	4	pre-ind	8	6	2	alive	1	1831-1840	H401583	H401577
1	b.alv	5	pre-ind	8	6	1	alive	1	1831-1840	H401583	H401577
1	b.alv	2	pre-ind	9	6	2	alive	1	1841-1850	H401583	H401577
1	b.alv	3	pre-ind	9	6	3	alive	1	1841-1850	H401583	H401577
1	b.alv	4	pre-ind	9	6	3	alive	1	1841-1850	H401583	H401577
1	b.alv	5	pre-ind	9	5	3	alive	1	1841-1850	H401583	H401577
1	a.none	2	pre-ind	10	3	2	alive	1	1851-1860	H401583	H401577
1	a.none	3	pre-ind	10	2	2	alive	1	1851-1860	H401583	H401577
1	a.none	4	pre-ind	10	1	2	alive	1	1851-1860	H401583	H401577
1	a.none	5	pre-ind	10	1	2	alive	1	1851-1860	H401583	H401577
1	b.alv	2	pre-ind	10	1	1	alive	1	1851-1860	H402183	H401583
1	b.alv	3	pre-ind	10	0	1	alive	1	1851-1860	H402183	H401583
1	b.alv	4	pre-ind	10	0	1	alive	1	1851-1860	H402183	H401583
1	b.alv	5	pre-ind	10	0	1	alive	1	1851-1860	H402183	H401583
1	b.alv	2	pre-ind	10	0	1	alive	1	1851-1860	H402183	H401583
1	b.alv	3	pre-ind	10	0	1	alive	1	1851-1860	H402183	H401583
1	b.alv	4	pre-ind	10	0	2	alive	1	1851-1860	H402183	H401583
1	b.alv	5	pre-ind	10	0	2	alive	1	1851-1860	H402183	H401583
1	b.alv	2	pre-ind	11	0	3	alive	1	1861-1870	H402183	H401583
1	b.alv	3	pre-ind	11	0	3	alive	1	1861-1870	H402183	H401583
1	b.alv	4	pre-ind	11	0	3	alive	1	1861-1870	H402183	H401583
1	b.alv	5	pre-ind	11	0	3	alive	1	1861-1870	H402183	H401583
1	b.alv	2	transition	12	0	4	alive	1	1871-1880	H402183	H401583
1	b.alv	3	transition	12	0	4	alive	1	1871-1880	H402183	H401583
1	b.alv	4	transition	12	0	4	alive	1	1871-1880	H402183	H401583
1	b.alv	5	transition	12	0	3	alive	1	1871-1880	H402183	H401583
1	a.none	2	pre-ind	6	2	3	alive	1	1811-1820	H400040	H900026
1	a.none	3	pre-ind	6	1	3	alive	1	1811-1820	H400040	H900026
1	a.none	4	pre-ind	6	2	3	alive	1	1811-1820	H400040	H900026
1	a.none	5	pre-ind	6	1	4	alive	1	1811-1820	H400040	H900026
1	a.none	2	pre-ind	8	2	0	dead	2	1831-1840	H402200	H400040
1	a.none	3	pre-ind	8	2	0	dead	2	1831-1840	H402200	H400040
1	a.none	4	pre-ind	8	1	0	dead	2	1831-1840	H402200	H400040
1	a.none	5	pre-ind	8	1	0	dead	2	1831-1840	H402200	H400040
1	b.alv	2	pre-ind	11	3	1	alive	1	1861-1870	H900554	H402204
1	b.alv	3	pre-ind	11	3	2	alive	1	1861-1870	H900554	H402204
1	b.alv	4	pre-ind	11	4	2	alive	1	1861-1870	H900554	H402204
1	b.alv	5	pre-ind	11	5	3	alive	1	1861-1870	H900554	H402204
1	b.alv	2	pre-ind	11	5	4	alive	1	1861-1870	H900554	H402204
1	b.alv	3	pre-ind	11	7	3	alive	1	1861-1870	H900554	H402204
1	b.alv	4	pre-ind	11	7	4	alive	1	1861-1870	H900554	H402204
1	b.alv	5	transition	11	8	4	alive	1	1861-1870	H900554	H402204
1	b.alv	2	transition	12	12	4	alive	1	1871-1880	H900554	H402204
0	b.alv	3	transition	12	13	4	alive	1	1871-1880	H900554	H402204
1	b.alv	2	pre-ind	10	2	1	alive	1	1851-1860	H402207	H402204
1	b.alv	3	pre-ind	10	2	1	alive	1	1851-1860	H402207	H402204
1	b.alv	4	pre-ind	10	2	2	alive	1	1851-1860	H402207	H402204
1	b.alv	5	pre-ind	10	3	2	alive	1	1851-1860	H402207	H402204
1	b.alv	2	pre-ind	11	2	2	alive	1	1861-1870	H402207	H402204
1	b.alv	3	pre-ind	11	3	2	alive	1	1861-1870	H402207	H402204
1	b.alv	4	pre-ind	11	4	2	alive	1	1861-1870	H402207	H402204
1	b.alv	5	pre-ind	11	5	3	alive	1	1861-1870	H402207	H402204
1	b.alv	2	pre-ind	11	5	3	alive	1	1861-1870	H402207	H402204
1	b.alv	3	pre-ind	11	5	3	alive	1	1861-1870	H402207	H402204
1	b.alv	4	pre-ind	11	6	3	alive	1	1861-1870	H402207	H402204
1	b.alv	5	pre-ind	11	6	4	alive	1	1861-1870	H402207	H402204
1	b.alv	2	pre-ind	11	6	3	alive	1	1861-1870	H402207	H402204
1	b.alv	3	pre-ind	11	6	4	alive	1	1861-1870	H402207	H402204
1	b.alv	4	pre-ind	11	7	4	alive	1	1861-1870	H402207	H402204
1	b.alv	5	transition	11	7	5	alive	1	1861-1870	H402207	H402204
1	b.alv	2	transition	11	7	5	alive	1	1861-1870	H402207	H402204
1	b.alv	3	transition	11	9	5	alive	1	1861-1870	H402207	H402204
1	b.alv	4	transition	11	8	6	alive	1	1861-1870	H402207	H402204
1	b.alv	5	transition	11	9	6	alive	1	1861-1870	H402207	H402204
1	b.alv	2	transition	12	8	6	alive	1	1871-1880	H402207	H402204
1	b.alv	3	transition	12	9	6	alive	1	1871-1880	H402207	H402204
1	b.alv	4	transition	12	11	6	alive	1	1871-1880	H402207	H402204
1	b.alv	5	transition	12	11	5	alive	1	1871-1880	H402207	H402204
1	b.alv	2	transition	12	11	6	alive	1	1871-1880	H402207	H402204
1	b.alv	3	transition	12	11	5	alive	1	1871-1880	H402207	H402204
1	b.alv	4	transition	12	13	4	alive	1	1871-1880	H402207	H402204
1	b.alv	5	transition	12	11	3	alive	1	1871-1880	H402207	H402204
1	b.alv	2	transition	12	13	4	alive	1	1871-1880	H402207	H402204
1	b.alv	3	transition	12	11	3	alive	1	1871-1880	H402207	H402204
1	b.alv	4	transition	12	12	3	alive	1	1871-1880	H402207	H402204
1	b.alv	5	transition	12	12	3	alive	1	1871-1880	H402207	H402204
1	b.alv	2	transition	11	11	1	alive	1	1861-1870	H402209	H402204
1	b.alv	3	transition	11	12	2	alive	1	1861-1870	H402209	H402204
1	b.alv	4	transition	11	12	2	alive	1	1861-1870	H402209	H402204
0	b.alv	5	transition	11	13	2	alive	1	1861-1870	H402209	H402204
1	b.alv	2	transition	12	13	2	alive	1	1871-1880	H402209	H402204
1	b.alv	3	transition	12	15	2	alive	1	1871-1880	H402209	H402204
1	b.alv	4	transition	12	14	2	alive	1	1871-1880	H402209	H402204
1	b.alv	5	transition	12	14	3	alive	1	1871-1880	H402209	H402204
1	b.alv	2	transition	12	12	3	alive	1	1871-1880	H402209	H402204
1	b.alv	3	transition	12	11	4	alive	1	1871-1880	H402209	H402204
1	b.alv	4	transition	12	11	3	alive	1	1871-1880	H402209	H402204
1	b.alv	5	transition	12	8	3	alive	1	1871-1880	H402209	H402204
1	b.alv	2	transition	12	8	3	alive	1	1871-1880	H402209	H402204
1	b.alv	3	transition	12	8	4	alive	1	1871-1880	H402209	H402204
1	b.alv	4	transition	12	8	4	alive	1	1871-1880	H402209	H402204
1	b.alv	5	transition	12	7	4	alive	1	1871-1880	H402209	H402204
1	b.alv	2	transition	13	7	4	alive	1	1881-1890	H402209	H402204
1	b.alv	3	transition	13	6	4	alive	1	1881-1890	H402209	H402204
1	b.alv	4	transition	13	6	4	alive	1	1881-1890	H402209	H402204
1	b.alv	5	transition	13	5	5	alive	1	1881-1890	H402209	H402204
1	b.alv	2	transition	12	15	0	dead	1	1871-1880	H402213	H402204
1	b.alv	3	transition	12	15	0	dead	1	1871-1880	H402213	H402204
1	b.alv	4	transition	12	14	0	dead	1	1871-1880	H402213	H402204
1	b.alv	5	transition	12	11	0	dead	1	1871-1880	H402213	H402204
1	b.alv	2	pre-ind	9	4	2	alive	1	1841-1850	H401455	H401450
1	b.alv	3	pre-ind	9	4	2	alive	1	1841-1850	H401455	H401450
1	b.alv	4	pre-ind	9	5	2	alive	1	1841-1850	H401455	H401450
1	b.alv	5	pre-ind	9	5	2	alive	1	1841-1850	H401455	H401450
1	b.alv	2	pre-ind	9	5	2	alive	1	1841-1850	H401455	H401450
1	b.alv	3	pre-ind	9	5	2	alive	1	1841-1850	H401455	H401450
1	b.alv	4	pre-ind	9	7	2	alive	1	1841-1850	H401455	H401450
1	b.alv	5	pre-ind	9	6	2	alive	1	1841-1850	H401455	H401450
1	b.alv	2	pre-ind	9	7	3	alive	1	1841-1850	H401455	H401450
1	b.alv	3	pre-ind	9	9	4	alive	1	1841-1850	H401455	H401450
1	b.alv	4	pre-ind	9	8	4	alive	1	1841-1850	H401455	H401450
1	b.alv	5	pre-ind	9	9	4	alive	1	1841-1850	H401455	H401450
1	a.none	2	pre-ind	10	7	4	dead	1	1851-1860	H401455	H401450
1	a.none	3	pre-ind	10	8	3	dead	1	1851-1860	H401455	H401450
1	a.none	4	pre-ind	10	7	2	dead	1	1851-1860	H401455	H401450
1	a.none	5	pre-ind	10	7	2	dead	1	1851-1860	H401455	H401450
1	a.none	2	transition	11	2	0	alive	1	1861-1870	H402240	H401455
1	a.none	3	transition	11	2	1	alive	1	1861-1870	H402240	H401455
1	a.none	4	transition	11	3	1	alive	1	1861-1870	H402240	H401455
1	a.none	5	transition	11	3	1	alive	1	1861-1870	H402240	H401455
1	a.none	2	transition	12	3	1	alive	1	1871-1880	H402240	H401455
1	a.none	3	transition	12	3	1	alive	1	1871-1880	H402240	H401455
1	a.none	4	transition	12	4	1	alive	1	1871-1880	H402240	H401455
1	a.none	5	transition	12	4	1	alive	1	1871-1880	H402240	H401455
1	a.none	2	transition	12	9	2	alive	1	1871-1880	H402240	H401455
1	a.none	3	transition	12	10	2	alive	1	1871-1880	H402240	H401455
1	a.none	4	transition	12	11	2	alive	1	1871-1880	H402240	H401455
1	a.none	5	transition	12	12	2	alive	1	1871-1880	H402240	H401455
1	a.none	2	transition	13	12	2	alive	1	1881-1890	H402240	H401455
1	a.none	3	transition	13	13	1	alive	1	1881-1890	H402240	H401455
1	a.none	4	transition	13	12	1	alive	1	1881-1890	H402240	H401455
1	a.none	5	transition	13	12	1	alive	1	1881-1890	H402240	H401455
1	b.alv	2	pre-ind	11	1	1	alive	1	1861-1870	H901012	H904823
0	b.alv	3	pre-ind	11	1	1	alive	1	1861-1870	H901012	H904823
1	b.alv	2	transition	11	1	1	alive	1	1861-1870	H901012	H904823
1	b.alv	3	transition	11	2	1	alive	1	1861-1870	H901012	H904823
1	b.alv	4	transition	11	2	2	alive	1	1861-1870	H901012	H904823
0	b.alv	5	transition	11	3	2	alive	1	1861-1870	H901012	H904823
1	b.alv	2	transition	12	2	2	alive	1	1871-1880	H901012	H904823
1	b.alv	3	transition	12	3	2	alive	1	1871-1880	H901012	H904823
1	b.alv	4	transition	12	3	2	alive	1	1871-1880	H901012	H904823
0	b.alv	5	transition	12	4	2	alive	1	1871-1880	H901012	H904823
1	b.alv	2	transition	12	3	2	alive	1	1871-1880	H901012	H904823
1	b.alv	3	transition	12	4	2	alive	1	1871-1880	H901012	H904823
1	b.alv	4	transition	12	4	2	alive	1	1871-1880	H901012	H904823
1	b.alv	5	transition	12	4	2	alive	1	1871-1880	H901012	H904823
1	b.alv	2	transition	12	4	2	alive	1	1871-1880	H901012	H904823
1	b.alv	3	transition	12	4	2	alive	1	1871-1880	H901012	H904823
1	b.alv	4	transition	12	5	3	alive	1	1871-1880	H901012	H904823
1	b.alv	5	transition	12	7	3	alive	1	1871-1880	H901012	H904823
1	b.alv	2	transition	12	5	3	alive	1	1871-1880	H901012	H904823
1	b.alv	3	transition	12	7	3	alive	1	1871-1880	H901012	H904823
1	b.alv	4	transition	12	7	4	alive	1	1871-1880	H901012	H904823
1	b.alv	5	transition	12	7	4	alive	1	1871-1880	H901012	H904823
1	b.alv	2	transition	12	7	4	alive	1	1871-1880	H901012	H904823
1	b.alv	3	transition	12	7	4	alive	1	1871-1880	H901012	H904823
1	b.alv	4	transition	12	8	5	alive	1	1871-1880	H901012	H904823
1	b.alv	5	transition	12	8	5	alive	1	1871-1880	H901012	H904823
1	b.alv	2	transition	13	8	5	alive	1	1881-1890	H901012	H904823
1	b.alv	3	transition	13	8	5	alive	1	1881-1890	H901012	H904823
1	b.alv	4	transition	13	10	6	alive	1	1881-1890	H901012	H904823
1	b.alv	5	transition	13	10	6	alive	1	1881-1890	H901012	H904823
1	b.alv	2	transition	13	10	6	alive	1	1881-1890	H901012	H904823
1	b.alv	3	transition	13	10	6	alive	1	1881-1890	H901012	H904823
1	b.alv	4	transition	13	11	6	alive	1	1881-1890	H901012	H904823
1	b.alv	5	transition	13	11	6	alive	1	1881-1890	H901012	H904823
1	b.alv	2	transition	13	11	6	alive	1	1881-1890	H901012	H904823
1	b.alv	3	transition	13	11	6	alive	1	1881-1890	H901012	H904823
1	b.alv	4	transition	13	11	5	alive	1	1881-1890	H901012	H904823
1	b.alv	5	transition	13	10	5	alive	1	1881-1890	H901012	H904823
1	b.alv	2	pre-ind	9	0	4	alive	2	1841-1850	H900428	H400639
1	b.alv	3	pre-ind	9	0	4	alive	2	1841-1850	H900428	H400639
1	b.alv	4	pre-ind	9	0	4	alive	2	1841-1850	H900428	H400639
1	b.alv	5	pre-ind	9	0	4	alive	2	1841-1850	H900428	H400639
1	b.alv	2	pre-ind	9	0	4	alive	2	1841-1850	H900428	H400639
1	b.alv	3	pre-ind	9	0	4	alive	2	1841-1850	H900428	H400639
1	b.alv	4	pre-ind	9	0	4	alive	2	1841-1850	H900428	H400639
1	b.alv	5	pre-ind	9	0	4	alive	2	1841-1850	H900428	H400639
1	b.alv	2	pre-ind	9	0	4	alive	1	1841-1850	H900428	H400639
1	b.alv	3	pre-ind	9	0	4	alive	1	1841-1850	H900428	H400639
1	b.alv	4	pre-ind	9	0	4	alive	1	1841-1850	H900428	H400639
1	b.alv	5	pre-ind	9	0	4	alive	1	1841-1850	H900428	H400639
1	b.alv	2	pre-ind	9	0	4	alive	2	1841-1850	H900428	H400639
1	b.alv	3	pre-ind	9	0	4	alive	2	1841-1850	H900428	H400639
1	b.alv	4	pre-ind	9	0	4	alive	2	1841-1850	H900428	H400639
1	b.alv	5	pre-ind	9	0	4	alive	2	1841-1850	H900428	H400639
1	b.alv	2	pre-ind	9	0	4	alive	1	1841-1850	H900428	H400639
1	b.alv	3	pre-ind	9	0	4	alive	1	1841-1850	H900428	H400639
1	b.alv	4	pre-ind	9	0	4	alive	1	1841-1850	H900428	H400639
1	b.alv	5	pre-ind	9	0	4	alive	1	1841-1850	H900428	H400639
1	a.none	2	transition	11	1	0	alive	1	1861-1870	H402268	H900428
1	a.none	3	transition	11	1	1	alive	1	1861-1870	H402268	H900428
1	a.none	4	transition	11	1	1	alive	1	1861-1870	H402268	H900428
1	a.none	5	transition	11	1	2	alive	1	1861-1870	H402268	H900428
1	a.none	2	transition	12	1	2	alive	1	1871-1880	H402268	H900428
1	a.none	3	transition	12	2	2	alive	1	1871-1880	H402268	H900428
1	a.none	4	transition	12	2	2	alive	1	1871-1880	H402268	H900428
1	a.none	5	transition	12	3	4	alive	1	1871-1880	H402268	H900428
1	a.none	2	transition	12	2	2	alive	1	1871-1880	H402268	H900428
1	a.none	3	transition	12	3	4	alive	1	1871-1880	H402268	H900428
1	a.none	4	transition	12	3	2	alive	1	1871-1880	H402268	H900428
1	a.none	5	transition	12	3	3	alive	1	1871-1880	H402268	H900428
0	a.none	2	transition	12	3	3	alive	1	1871-1880	H402268	H900428
1	a.none	2	transition	13	2	3	alive	1	1881-1890	H402268	H900428
1	a.none	3	transition	13	2	3	alive	1	1881-1890	H402268	H900428
1	a.none	4	transition	13	2	3	censored	1	1881-1890	H402268	H900428
1	a.none	5	transition	13	2	3	censored	1	1881-1890	H402268	H900428
1	a.none	2	transition	13	2	3	censored	1	1881-1890	H402268	H900428
1	a.none	3	transition	13	2	2	censored	1	1881-1890	H402268	H900428
1	b.alv	2	pre-ind	9	6	0	alive	2	1841-1850	H903626	H900221
1	b.alv	3	pre-ind	9	6	0	alive	2	1841-1850	H903626	H900221
1	b.alv	4	pre-ind	9	5	0	alive	2	1841-1850	H903626	H900221
1	b.alv	5	pre-ind	9	6	0	alive	2	1841-1850	H903626	H900221
1	b.alv	2	pre-ind	11	0	0	alive	1	1861-1870	H402295	H903626
1	b.alv	3	pre-ind	11	0	0	alive	1	1861-1870	H402295	H903626
1	b.alv	4	pre-ind	11	0	1	alive	1	1861-1870	H402295	H903626
1	b.alv	5	pre-ind	11	0	0	alive	1	1861-1870	H402295	H903626
1	b.alv	2	transition	12	2	1	alive	1	1871-1880	H401499	H903626
1	b.alv	3	transition	12	2	1	alive	1	1871-1880	H401499	H903626
1	b.alv	4	transition	12	2	1	alive	1	1871-1880	H401499	H903626
1	b.alv	5	transition	12	2	1	alive	1	1871-1880	H401499	H903626
1	b.alv	2	transition	12	2	1	alive	1	1871-1880	H401499	H903626
1	b.alv	3	transition	12	2	1	alive	1	1871-1880	H401499	H903626
1	b.alv	4	transition	12	2	2	alive	1	1871-1880	H401499	H903626
1	b.alv	5	transition	12	2	2	alive	1	1871-1880	H401499	H903626
1	b.alv	2	pre-ind	8	2	2	alive	1	1831-1840	H401676	H900295
1	b.alv	3	pre-ind	8	2	2	alive	1	1831-1840	H401676	H900295
1	b.alv	4	pre-ind	8	3	2	alive	1	1831-1840	H401676	H900295
1	b.alv	5	pre-ind	8	3	3	alive	1	1831-1840	H401676	H900295
1	b.alv	2	pre-ind	8	3	2	alive	1	1831-1840	H401676	H900295
1	b.alv	3	pre-ind	8	3	3	alive	1	1831-1840	H401676	H900295
1	b.alv	4	pre-ind	8	4	3	alive	1	1831-1840	H401676	H900295
1	b.alv	5	pre-ind	8	5	3	alive	1	1831-1840	H401676	H900295
0	b.alv	2	pre-ind	10	1	1	alive	1	1851-1860	H900985	H900539
1	b.alv	2	pre-ind	10	1	1	alive	1	1851-1860	H900985	H900539
1	b.alv	3	pre-ind	10	1	1	alive	1	1851-1860	H900985	H900539
1	b.alv	4	pre-ind	10	1	1	alive	1	1851-1860	H900985	H900539
1	b.alv	5	pre-ind	10	2	2	alive	1	1851-1860	H900985	H900539
1	b.alv	2	pre-ind	11	1	1	alive	1	1861-1870	H900985	H900539
1	b.alv	3	pre-ind	11	2	2	alive	1	1861-1870	H900985	H900539
1	b.alv	4	pre-ind	11	2	2	alive	1	1861-1870	H900985	H900539
1	b.alv	5	pre-ind	11	3	3	alive	1	1861-1870	H900985	H900539
1	b.alv	2	pre-ind	11	3	3	alive	1	1861-1870	H900985	H900539
1	b.alv	3	pre-ind	11	3	3	alive	1	1861-1870	H900985	H900539
1	b.alv	4	pre-ind	11	3	2	alive	1	1861-1870	H900985	H900539
1	b.alv	5	pre-ind	11	4	2	alive	1	1861-1870	H900985	H900539
1	a.none	2	pre-ind	7	4	3	alive	1	1821-1830	H400387	H400374
1	a.none	3	pre-ind	7	3	3	alive	1	1821-1830	H400387	H400374
1	a.none	4	pre-ind	7	3	3	alive	1	1821-1830	H400387	H400374
1	a.none	5	pre-ind	7	4	3	alive	1	1821-1830	H400387	H400374
1	b.alv	2	pre-ind	9	3	1	alive	1	1841-1850	H402332	H400387
1	b.alv	2	transition	12	0	1	alive	1	1871-1880	H402333	H402332
1	b.alv	3	transition	12	0	1	alive	1	1871-1880	H402333	H402332
1	b.alv	4	transition	12	0	0	alive	1	1871-1880	H402333	H402332
1	b.alv	5	transition	12	0	1	alive	1	1871-1880	H402333	H402332
1	b.alv	2	transition	12	0	3	alive	1	1871-1880	H402333	H402332
1	b.alv	3	transition	12	0	3	alive	1	1871-1880	H402333	H402332
1	b.alv	4	transition	12	0	3	alive	1	1871-1880	H402333	H402332
1	b.alv	5	transition	12	1	3	alive	1	1871-1880	H402333	H402332
1	b.alv	2	transition	13	0	3	alive	2	1881-1890	H402333	H402332
1	b.alv	3	transition	13	1	3	alive	2	1881-1890	H402333	H402332
1	b.alv	4	transition	13	2	3	alive	2	1881-1890	H402333	H402332
1	b.alv	5	transition	13	1	3	alive	2	1881-1890	H402333	H402332
1	b.alv	2	transition	13	0	3	alive	2	1881-1890	H402333	H402332
1	b.alv	3	transition	13	1	3	alive	2	1881-1890	H402333	H402332
1	b.alv	4	transition	13	2	3	alive	2	1881-1890	H402333	H402332
1	b.alv	5	transition	13	1	3	alive	2	1881-1890	H402333	H402332
1	b.alv	2	transition	13	0	1	alive	1	1881-1890	H901033	H402645
1	b.alv	3	transition	13	0	1	alive	1	1881-1890	H901033	H402645
1	b.alv	4	transition	13	0	1	alive	1	1881-1890	H901033	H402645
1	b.alv	5	transition	13	0	2	alive	1	1881-1890	H901033	H402645
1	b.alv	2	transition	13	4	0	alive	1	1881-1890	H402340	H402332
1	b.alv	3	transition	13	5	1	alive	1	1881-1890	H402340	H402332
1	b.alv	4	transition	13	5	1	alive	1	1881-1890	H402340	H402332
1	b.alv	5	transition	13	5	2	alive	1	1881-1890	H402340	H402332
1	b.alv	2	transition	13	5	2	alive	1	1881-1890	H402340	H402332
1	b.alv	3	transition	13	4	2	alive	1	1881-1890	H402340	H402332
1	b.alv	4	transition	13	4	3	alive	1	1881-1890	H402340	H402332
1	b.alv	5	transition	13	5	2	alive	1	1881-1890	H402340	H402332
0	b.alv	2	transition	13	4	3	alive	1	1881-1890	H402340	H402332
1	b.alv	2	transition	14	4	3	alive	1	1891-1900	H402340	H402332
1	b.alv	3	transition	14	4	3	alive	1	1891-1900	H402340	H402332
1	b.alv	4	transition	14	5	4	alive	1	1891-1900	H402340	H402332
1	b.alv	5	transition	14	5	5	alive	1	1891-1900	H402340	H402332
1	b.alv	2	pre-ind	9	0	1	alive	2	1841-1850	H401821	H900335
1	b.alv	3	pre-ind	9	0	1	alive	2	1841-1850	H401821	H900335
1	b.alv	4	pre-ind	9	0	1	alive	2	1841-1850	H401821	H900335
1	b.alv	5	pre-ind	9	0	1	dead	2	1841-1850	H401821	H900335
1	a.none	2	transition	12	0	1	alive	1	1871-1880	H402357	H401821
1	a.none	3	transition	12	0	1	alive	1	1871-1880	H402357	H401821
1	a.none	4	transition	12	0	1	alive	1	1871-1880	H402357	H401821
1	a.none	5	transition	12	0	1	alive	1	1871-1880	H402357	H401821
1	a.none	2	transition	12	0	1	alive	1	1871-1880	H402357	H401821
1	a.none	3	transition	12	0	1	alive	1	1871-1880	H402357	H401821
1	a.none	4	transition	12	0	1	alive	1	1871-1880	H402357	H401821
1	a.none	5	transition	12	0	1	alive	1	1871-1880	H402357	H401821
1	a.none	2	transition	12	0	1	alive	1	1871-1880	H402365	H402360
1	a.none	3	transition	12	0	1	alive	1	1871-1880	H402365	H402360
1	a.none	4	transition	12	0	1	alive	1	1871-1880	H402365	H402360
1	a.none	5	transition	12	0	2	alive	1	1871-1880	H402365	H402360
1	a.none	2	transition	12	0	1	alive	1	1871-1880	H402365	H402360
1	a.none	3	transition	12	0	2	alive	1	1871-1880	H402365	H402360
1	a.none	4	transition	12	0	2	alive	1	1871-1880	H402365	H402360
1	a.none	5	transition	12	0	3	alive	1	1871-1880	H402365	H402360
1	a.none	2	transition	12	0	3	alive	1	1871-1880	H402365	H402360
1	a.none	3	transition	12	0	3	alive	1	1871-1880	H402365	H402360
1	a.none	4	transition	12	0	3	alive	1	1871-1880	H402365	H402360
1	a.none	5	transition	12	1	4	alive	1	1871-1880	H402365	H402360
1	a.none	2	transition	13	0	3	alive	1	1881-1890	H402365	H402360
1	a.none	3	transition	13	1	4	alive	1	1881-1890	H402365	H402360
1	a.none	4	transition	13	1	4	alive	1	1881-1890	H402365	H402360
1	a.none	5	transition	13	2	4	alive	1	1881-1890	H402365	H402360
1	a.none	2	transition	13	2	4	alive	1	1881-1890	H402365	H402360
[truncated: 98,159 more rows]
