# Supplementary material for: Grandmother effects over the Finnish demographic transition
Source: Evol Hum Sci. 2024 Jan 4;6:e6. doi: 10.1017/ehs.2023.36 (PMC10955376; doi:10.1017/ehs.2023.36)
Supplement: Chapman and Lummaa supplementary material 3 — Chapman and Lummaa supplementary material [file S2513843X23000361sup003.zip]

Archive with 1 entries (1 files):
- Supplementary Information - R code.R
